# Supplementary material for: Transcriptomic Analysis of Persistent Infection with Foot-and-Mouth Disease Virus in Cattle Suggests Impairment of Apoptosis and Cell-Mediated Immunity in the Nasopharynx
Source: PLoS One. 2016 Sep 19;11(9):e0162750. doi: 10.1371/journal.pone.0162750 (PMC5028045; doi:10.1371/journal.pone.0162750)
Supplement: S1 Table — The probes are sorted by the values in the highlighted log2FC column. Cells with log2FC values are shaded based on a 3-color gradient between lowest/most negative (red) and highest/most positive (blue), centered on zero (white). Q-values <0.1 are shown in bold type. (avg. signal: average signal intensity across all arrays, log2FC: log2 fold change, q: adjusted p-value associated with each log2FC value). (XLSX) [file pone.0162750.s003.xlsx]

## Sheet: Table S1
description	gene	avg. signal	log2FC NC/CR	log2FC NC/CO	log2FC CR/CO	q-value NC/CR	q-value NC/CO	q-value CR/CO
phospholipase A2, group IIA (PLA2G2A)	PLA2G2A	732	-2.00061	-0.551234	1.44938	0.0287589	0.866898	0.347084
phospholipase A2, group IIA (PLA2G2A)	PLA2G2A	6693	-1.98092	0.43099	2.41191	0.0364419	0.913125	0.118818
phospholipase A2, group IIA (PLA2G2A)	PLA2G2A	864	-1.93472	-0.527063	1.40765	0.0287589	0.868902	0.344871
glutathione S-transferase omega 1 (GSTO1)	GSTO1	1277	-1.83381	-1.99734	-0.163532	0.0319273	0.275557	0.944052
phospholipase A2, group IIA (PLA2G2A)	PLA2G2A	2086	-1.73327	0.0612098	1.79448	0.0253299	0.986938	0.136736
fmdv_52		29	-1.6205	-0.180351	1.44015	0.0152684	0.946146	0.14678
defensin, beta 5 (DEFB5)	DEFB5	374	-1.60584	0.392019	1.99786	0.0549404	0.918701	0.187668
chemokine (C-X-C motif) ligand 13 (CXCL13)	CXCL13	151	-1.53417	-0.0846482	1.44952	0.0371422	0.981689	0.252681
phospholipase A2, group IIA (PLA2G2A)	PLA2G2A	290	-1.53127	0.00646082	1.53774	0.0145508	0.99805	0.0790375
fmdv_33		33	-1.46486	-0.0423253	1.42253	0.0190098	0.988406	0.130195
chemokine (C-X-C motif) ligand 13 (CXCL13)	CXCL13	519	-1.45871	0.549575	2.00828	0.0683786	0.869629	0.170506
chemokine (C-C motif) ligand 20 (CCL20)	CCL20	226	-1.44246	0.262702	1.70516	0.0370553	0.930971	0.134563
activation-induced cytidine deaminase (AICDA)	AICDA	165	-1.43599	0.60241	2.0384	0.0474223	0.819901	0.0980605
zinc finger (CCCH type), RNA-binding motif and serine/arginine rich 2 (ZRSR2Y)	ZRSR2Y	574	-1.4326	0.413465	1.84606	0.0637094	0.90452	0.193633
toll-like receptor 10 (TLR10)	TLR10	293	-1.41832	0.777723	2.19604	0.0471964	0.740213	0.0658183
fmdv_47		36	-1.40786	0.289388	1.69725	0.0190098	0.894022	0.0516778
regulator of G-protein signaling 13 (RGS13)	RGS13	177	-1.40469	1.06805	2.47275	0.0508075	0.615951	0.0418065
ZFP3 zinc finger protein (ZFP3)	ZFP3	791	-1.39739	1.32301	2.7204	0.0747371	0.567374	0.0489909
elongation factor RNA polymerase II-like 3 (ELL3)	ELL3	487	-1.38165	0.844571	2.22622	0.0925182	0.778411	0.138235
T-cell immunoglobulin and mucin domain containing 4 (TIMD4)	TIMD4	1047	-1.37009	0.668525	2.03862	0.0883171	0.832515	0.171537
chemokine (C-C motif) ligand 19 (CCL19)	CCL19	975	-1.34253	2.40908	3.7516	0.063308	0.120465	0.00247691
membrane-spanning 4-domains, subfamily A, member 1 (MS4A1), CD20	MS4A1	3209	-1.33576	0.914506	2.25027	0.0780108	0.723409	0.0987923
LPP antisense RNA 2 (LPP-AS2), long non-coding RNA	LPP-AS2	159	-1.32998	0.721624	2.0516	0.0493467	0.752267	0.0743929
CD22 molecule (CD22)	CD22	2406	-1.30812	1.05602	2.36414	0.08903	0.675721	0.0860238
fmdv_56		28	-1.26974	-0.0733296	1.19641	0.0152684	0.973429	0.117543
CD19 molecule (CD19)	CD19	2103	-1.26742	1.18905	2.45647	0.0727406	0.568371	0.04813
histone cluster 1, H1a (HIST1H1A)	HIST1H1A	159	-1.25315	0.709702	1.96285	0.0549215	0.752267	0.0836077
T-cell immunoglobulin and mucin domain containing 4 (TIMD4)	TIMD4	383	-1.23632	0.540976	1.77729	0.0569524	0.826878	0.123637
Fc receptor-like 1 (FCRL1)	FCRL1	166	-1.23272	0.654123	1.88685	0.0496684	0.762239	0.0792168
fmdv_13		29	-1.22677	-0.00862767	1.21814	0.0196588	0.997172	0.128452
lymphotoxin beta (TNF superfamily, member 3) (LTB)	LTB	1518	-1.2259	1.18505	2.41095	0.049465	0.46935	0.0202396
ceruloplasmin-like (ferroxidase) (CP)	CP	419	-1.22387	0.968617	2.19249	0.0920279	0.686183	0.0930194
Fc receptor-like A (FCRLA)	FCRLA	271	-1.22115	0.703085	1.92423	0.0739104	0.777499	0.119463
ceruloplasmin-like (ferroxidase) (CP)	CP	310	-1.21356	0.774028	1.98759	0.0790145	0.750737	0.110962
minichromosome maintenance complex component 10 (MCM10)	MCM10	222	-1.21134	0.274833	1.48617	0.0152684	0.873466	0.0363472
Spi-B transcription factor (Spi-1/PU1 related) (SPIB)	SPIB	704	-1.2093	0.478113	1.68742	0.0567501	0.849561	0.136143
lymphotoxin beta (TNF superfamily, member 3) (LTB)	LTB	4708	-1.20403	1.31882	2.52285	0.0597905	0.432936	0.0214001
lymphoid-restricted membrane protein (LRMP)	LRMP	898	-1.20389	0.808083	2.01198	0.0845899	0.739561	0.110813
hepatitis C virus NS5A-transactivated protein 9, KIAA0101 (KIAA0101)	KIAA0101	556	-1.1972	0.435332	1.63253	0.0656676	0.873592	0.169176
lymphotoxin alpha, tumor necrosis factor beta (LTA)	LTA	192	-1.19502	0.639976	1.83499	0.0477737	0.753541	0.072401
pairedBox 5 (PAX5)	PAX5	376	-1.19439	0.236039	1.43043	0.0853754	0.945224	0.285041
complement component (3d/Epstein Barr virus) receptor 2 (CR2), CD21	CR2	374	-1.19237	0.288874	1.48124	0.0931222	0.934202	0.278153
SH2 domain protein 1A, SLAM-associated protein (SH2D1A)	SH2D1A	112	-1.19083	0.246675	1.43751	0.0306832	0.913286	0.10338
coronin, actin binding protein, 1A (CORO1A)	CORO1A	2589	-1.18329	0.454706	1.638	0.082638	0.875837	0.196994
BCL2-related protein A1 (BCL2A1)	BCL2A1	825	-1.18247	1.15989	2.34236	0.0940878	0.583463	0.0617717
zinc finger (CCCH type), RNA-binding motif and serine/arginine rich 2 (ZRSR2Y)	ZRSR2Y	487	-1.18065	0.35195	1.5326	0.0861417	0.911779	0.238939
cyclin B1 (CCNB1)	CCNB1	481	-1.1686	0.23035	1.39895	0.0472305	0.932455	0.174241
cell division cycle associated 7 (CDCA7)	CDCA7	1460	-1.16596	0.394333	1.56029	0.0544278	0.875633	0.147683
interleukin 21 (IL21)	IL21	78	-1.15476	0.443648	1.59841	0.0292221	0.793354	0.0467888
interleukin 21 receptor (IL21R)	IL21R	1201	-1.15318	1.50828	2.66146	0.0945149	0.404387	0.0274634
IgG3 heavy chain constant region gene	IGHG3	335	-1.14893	0.418231	1.56716	0.0541196	0.862373	0.137215
CD79b molecule (CD79B)	CD79B	135	-1.13723	0.251061	1.38829	0.0469003	0.920517	0.158151
uncharacterized LOC104973058 (LOC104973058)	LOC104973058	147	-1.13114	1.05929	2.19043	0.0335816	0.389102	0.00783824
hepatitis C virus NS5A-transactivated protein 9, KIAA0101 (KIAA0101)	KIAA0101	458	-1.12516	0.64882	1.77398	0.0541711	0.743785	0.0792843
fmdv_38		26	-1.12358	-0.126977	0.996603	0.0190098	0.949257	0.177043
aryl hydrocarbon receptor repressor-like (AHRR)	AHRR	5266	-1.11752	1.42126	2.53877	0.0762166	0.381429	0.0204997
phosphatidylinositol-specific phospholipase C, X domain containing 1 (PLCXD1)	PLCXD1	197	-1.11272	-0.107132	1.00559	0.0867701	0.974991	0.457145
phosphatidylinositol-specific phospholipase C, X domain containing 1 (PLCXD1)	PLCXD1	149	-1.11067	0.145533	1.2562	0.0713712	0.962453	0.287083
fmdv_51		30	-1.0997	-0.120494	0.979207	0.0196588	0.951276	0.180424
fmdv_37		28	-1.09254	0.135538	1.22808	0.0292221	0.950484	0.116351
raftlin, lipid raft linker 1 (RFTN1)	RFTN1	1312	-1.09046	0.934858	2.02532	0.0263706	0.390522	0.00532951
stathmin 1, leukemia-associated phosphoprotein P18 (STMN1)	STMN1	6902	-1.08903	-0.0194262	1.0696	0.0496684	0.994928	0.299887
CDC28 protein kinase regulatory subunit 2 (CKS2)	CKS2	601	-1.08054	-0.0644802	1.01606	0.0472305	0.981844	0.308917
phosphatidylinositol-specific phospholipase C, X domain containing 1 (PLCXD1)	PLCXD1	209	-1.07943	0.0514855	1.13092	0.0875379	0.988427	0.370152
lymphocyte cytosolic protein 1 (L-plastin) (LCP1)	LCP1	4084	-1.07798	0.702524	1.7805	0.0818989	0.747213	0.1114
inducible T-cell co-stimulator (ICOS)	ICOS	563	-1.07685	1.69969	2.77654	0.0972365	0.279776	0.0140661
hematopoietically expressed homeobox (HHEX)	HHEX	288	-1.07185	0.621443	1.69329	0.0420702	0.704817	0.0489909
B-cell scaffold protein with ankyrin repeats 1 (BANK1)	BANK1	286	-1.07103	0.833925	1.90496	0.0718125	0.66303	0.0701994
coronin, actin binding protein, 1A (CORO1A)	CORO1A	1362	-1.06236	1.11968	2.18203	0.0912534	0.539572	0.0497217
uncharacterized LOC781072 (LOC781072), mRNA	LOC781072	136	-1.05957	-0.464064	0.595502	0.0476738	0.810214	0.603309
high-mobility groupBox 2 (HMGB2)	HMGB2	1548	-1.05702	0.822772	1.87979	0.0329927	0.511064	0.0142386
histone cluster 1, H3g (HIST1H3G)	HIST1H3G	1033	-1.04693	0.170805	1.21773	0.0727406	0.954005	0.275326
Rap1-GTP-interacting adaptor molecule (APBB1IP)	APBB1IP	403	-1.04188	0.93296	1.97484	0.0469003	0.497492	0.0204114
calmegin (CLGN)	CLGN	60	-1.04076	0.163625	1.20439	0.0223676	0.930169	0.079592
POU class 2 homeobox 2 (POU2F2)	POU2F2	496	-1.04022	1.31517	2.35539	0.0623437	0.342431	0.0135034
pairedBox 5 (PAX5)	PAX5	153	-1.03838	0.493859	1.53224	0.0648987	0.816549	0.129357
cyclin B1 (CCNB1)	CCNB1	822	-1.03784	0.156527	1.19437	0.0803708	0.957864	0.297376
basic leucine zipper transcription factor, ATF-like (BATF)	BATF	959	-1.03645	1.39414	2.43059	0.0845899	0.363055	0.0200323
hydrogen voltage-gated channel 1 (HVCN1)	HVCN1	634	-1.03634	0.676451	1.71279	0.0601511	0.712324	0.0772262
vascular cell adhesion molecule 1 (VCAM1)	VCAM1	1292	-1.03629	0.644251	1.68054	0.0588795	0.727374	0.0810912
ATPase, H+ transporting, lysosomal 38kDa, V0 subunit d2 (ATP6V0D2)	ATP6V0D2	172	-1.03603	0.681074	1.7171	0.0738858	0.733005	0.099276
sorting nexin 22 (SNX22)	SNX22	108	-1.03123	0.345857	1.37708	0.0343613	0.844155	0.0772018
cytochrome P450, family 1, subfamily B, polypeptide 1 (CYP1B1)	CYP1B1	342	-1.03076	1.34151	2.37226	0.0754536	0.364046	0.0184063
A kinase (PRKA) anchor protein 5 (AKAP5)	AKAP5	307	-1.02606	1.02334	2.0494	0.0576086	0.489156	0.0268294
lymphotoxin beta (TNF superfamily, member 3) (LTB)	LTB	6295	-1.02576	1.40087	2.42663	0.0929942	0.370714	0.0224838
fmdv_4		29	-1.02433	0.100949	1.12528	0.0200953	0.957245	0.0906324
T cell receptor alpha cluster	TRA@	3222	-1.02221	1.14309	2.1653	0.0845899	0.489648	0.0374997
chromosome 2 open reading frame 40, augurin (C11H2orf40) (C2orf40)	C11H2orf40	427	-1.02183	1.04864	2.07047	0.0145508	0.149454	0.000300856
chemokine (C-C motif) receptor 7 (CCR7)	CCR7	177	-1.01833	0.891137	1.90947	0.0549215	0.556088	0.0348349
lymphocyte cytosolic protein 1 (L-plastin) (LCP1)	LCP1	3557	-1.01688	1.2732	2.29008	0.0916634	0.427167	0.0300708
interleukin 2 receptor, alpha, CD25 (IL2RA)	IL2RA	289	-1.01616	0.907332	1.92349	0.0501756	0.524455	0.0270425
calmegin (CLGN)	CLGN	127	-1.01542	0.471083	1.48651	0.0468798	0.789452	0.0810705
RecQ mediated genome instability 2 (RMI2)	RMI2	933	-1.0097	0.473048	1.48275	0.0583024	0.812501	0.117695
pituitary tumor-transforming 1 (PTTG1)	PTTG1	1364	-1.00859	0.499105	1.50769	0.0550564	0.793572	0.103884
fmdv_15		25	-1.00727	0.285366	1.29263	0.0292221	0.863719	0.0673558
apolipoprotein E (APOE)	APOE	332	-1.00665	0.178871	1.18553	0.0549097	0.943934	0.215301
suppression inducing transmembrane adaptor 1 (SIT1)	SIT1	1634	-1.00529	1.46714	2.47243	0.0747136	0.279993	0.0114192
hematopoietically expressed homeobox (HHEX)	HHEX	205	-1.00449	1.04841	2.0529	0.04542	0.388234	0.0116049
sorting nexin 22 (SNX22)	SNX22	128	-1.00446	0.67097	1.67543	0.0411595	0.638963	0.0344608
spindle and kinetochore associated complex subunit 1 (SKA1)	SKA1	128	-1.00246	0.0953603	1.09782	0.0371422	0.965614	0.174835
protein tyrosine phosphatase, receptor type, C-associated protein (PTPRCAP)	PTPRCAP	212	-1.00139	0.187024	1.18841	0.03834	0.930435	0.140349
origin recognition complex, subunit 1 (ORC1)	ORC1	324	-1.00135	0.38876	1.39011	0.0471964	0.835749	0.105423
transmembrane protein 156 (TMEM156)	TMEM156	377	-1.00083	1.72599	2.72682	0.0613282	0.137075	0.00288855
LIM domain containing 2 (LIMD2)	LIMD2	424	-0.995834	1.4558	2.45164	0.0613282	0.238727	0.00726161
ELL associated factor 2 (EAF2)	EAF2	646	-0.993536	0.341743	1.33528	0.074808	0.887569	0.199064
cyclin B1 (CCNB1)	CCNB1	616	-0.992503	0.337355	1.32986	0.0882695	0.896155	0.226227
ras homolog gene family, member H (RHOH)	RHOH	447	-0.989871	0.9201	1.90997	0.0828146	0.592092	0.0584291
serglycin (SRGN)	SRGN	997	-0.988005	0.552898	1.5409	0.0537116	0.753065	0.0814767
napsin A aspartic peptidase (NAPSA)	NAPSA	470	-0.983915	0.873767	1.85768	0.0945149	0.639353	0.0776708
SLAM family member 6 (SLAMF6)	SLAMF6	135	-0.9811	0.629381	1.61048	0.0472305	0.682144	0.0509663
fmdv_29		24	-0.978546	0.217251	1.1958	0.0196588	0.887019	0.0546206
CD19 molecule (CD19)	CD19	94	-0.977111	0.413392	1.3905	0.041869	0.803717	0.0790375
minichromosome maintenance complex component 6 (MCM6)	MCM6	506	-0.976308	0.42467	1.40098	0.0371422	0.787095	0.0631975
histone H4 (H4)	H4	286	-0.97612	0.705104	1.68122	0.0747783	0.700611	0.0855732
histone H2A type 1 (LOC104975684)	LOC104975684	474	-0.975652	-0.0626949	0.912957	0.0483921	0.980489	0.322427
histone cluster 1, H2ag (HIST1H2AG)	HIST1H2AG	2794	-0.975608	0.643249	1.61886	0.0703597	0.725968	0.0916943
hemoglobin, alpha 2 (HBA2)	HBA	368	-0.974724	0.472918	1.44764	0.0575137	0.801785	0.111732
purinergic receptor P2Y, G-protein coupled, 10 (P2RY10)	P2RY10	189	-0.973767	0.803228	1.777	0.0681325	0.625239	0.0570956
kin of IRRE like 2 (KIRREL2)	KIRREL2	137	-0.972502	0.774451	1.74695	0.0718943	0.652761	0.0672837
shroom family member 2 (SHROOM2)	SHROOM2	93	-0.96971	-0.13237	0.83734	0.0549215	0.957534	0.39976
vaccinia related kinase 1 (VRK1)	VRK1	332	-0.961165	0.421225	1.38239	0.035333	0.781293	0.0589933
serglycin (SRGN)	SRGN	503	-0.960905	0.731045	1.69195	0.0570755	0.640736	0.0528203
v-myb avian myeloblastosis viral oncogene homolog-like 2 (MYBL2)	MYBL2	3154	-0.960452	1.06568	2.02613	0.0847187	0.495043	0.0387292
WD repeat domain 76 (WDR76)	WDR76	420	-0.959823	0.495086	1.45491	0.0370553	0.729997	0.047729
transcription factor 7 (T-cell specific, HMG-box) (TCF7)	TCF7	172	-0.95823	0.465162	1.42339	0.0292221	0.72465	0.0353511
matrix metallopeptidase 9 (gelatinase B, 92kDa gelatinase, 92kDa type IV collagenase) (MMP9)	MMP9	141	-0.957596	0.768428	1.72602	0.0816454	0.665816	0.0782324
fermitin family member 3 (FERMT3)	FERMT3	1062	-0.9562	0.523541	1.47974	0.0570755	0.76857	0.0940191
fmdv_12		25	-0.955028	0.0565349	1.01156	0.0250025	0.976537	0.121189
serglycin (SRGN)	SRGN	324	-0.954743	0.559984	1.51473	0.064252	0.758905	0.0983996
cyclin A2 (CCNA2)	CCNA2	377	-0.951919	0.259588	1.21151	0.0824661	0.919624	0.241772
ceruloplasmin (ferroxidase) (CP)	CP	176	-0.949703	0.71247	1.66217	0.0607973	0.657852	0.0603165
GRB2-related adaptor protein (GRAP)	GRAP	769	-0.947084	0.725891	1.67297	0.0695544	0.664272	0.0684405
G protein-coupled receptor 174 (GPR174)	GPR174	138	-0.938852	0.357024	1.29588	0.0395104	0.826245	0.0817038
GTPase, IMAP family member 1 (GIMAP1)	GIMAP1	2466	-0.938568	1.34196	2.28053	0.0544278	0.225987	0.00551458
GTPase, IMAP family member 1-like (LOC512867) (GIMAP1)	GIMAP1	81	-0.938084	0.190887	1.12897	0.080117	0.942831	0.270936
branched chain aminotransferase 1, cytosolic (BCAT1)	BCAT1	122	-0.935168	0.316801	1.25197	0.0751297	0.889881	0.202208
T cell receptor alpha cluster	TRA@	614	-0.934423	0.572678	1.5071	0.0454028	0.690992	0.0498597
phosphoinositide-3-kinase, catalytic, delta polypeptide (PIK3CD)	PIK3CD	112	-0.931857	0.477541	1.4094	0.0417821	0.748655	0.0596083
kinesin family member 11 (KIF11)	KIF11	350	-0.928766	-0.149836	0.77893	0.0710309	0.954005	0.465076
stathmin-like 2 (STMN2)	STMN2	109	-0.927112	0.413395	1.34051	0.0569976	0.82383	0.121409
nuclear GTPase, germinal center associated (NUGGC)	NUGGC	59	-0.927035	0.10261	1.02965	0.0454032	0.962516	0.20295
family with sequence similarity 65, member B (FAM65B)	FAM65B	236	-0.923753	0.759656	1.68341	0.0416924	0.526224	0.0206212
thymocyte selection-associated high mobility groupBox (TOX)	TOX	117	-0.920388	0.558082	1.47847	0.0223676	0.58622	0.012321
high-mobility groupBox 1 (HMGB1)	HMGB1	5479	-0.919269	-0.00956814	0.909701	0.0190098	0.996391	0.115758
raftlin, lipid raft linker 1 (RFTN1)	RFTN1	1847	-0.91803	1.2795	2.19753	0.0709271	0.301532	0.0121507
ribonucleotide reductase M2 polypeptide (RRM2)	RRM2	181	-0.917735	0.17159	1.08933	0.073931	0.945735	0.266667
centromere protein W (CENPW)	CENPW	241	-0.916324	0.185557	1.10188	0.0528037	0.934308	0.196215
cannabinoid receptor 2 (macrophage) (CNR2)	CNR2	103	-0.915211	0.401126	1.31634	0.0923963	0.858868	0.195035
histone H4 (LOC527645)	H4	208	-0.914918	0.0801614	0.995079	0.0681325	0.975701	0.30043
lymphoid enhancer-binding factor 1 (LEF1)	LEF1	80	-0.914694	0.460044	1.37474	0.0287589	0.700063	0.0269095
tumor necrosis factor receptor superfamily, member 18 (TNFRSF18)	TNFRSF18	488	-0.91399	1.27503	2.18902	0.068798	0.291477	0.011151
v-myb myeloblastosis viral oncogene homolog (avian)-like 1 (MYBL1)	MYBL1	126	-0.91324	0.404043	1.31728	0.0718315	0.841449	0.155671
interleukin 32 (IL32)	IL32	454	-0.912873	-0.472814	0.440058	0.0396241	0.737875	0.636041
cell division cycle 6 homolog (S cerevisiae) (CDC6)	CDC6	208	-0.911714	0.0883757	1.00009	0.0722955	0.973181	0.30799
histone H2A type 1 (LOC102271094)	LOC102271094	1388	-0.910201	0.350446	1.26065	0.0750376	0.871595	0.183983
fmdv_57		20	-0.90814	0.165935	1.07408	0.0200953	0.913192	0.0657425
interleukin 32 (IL32)	IL32	449	-0.906973	-0.325215	0.581758	0.0401757	0.841069	0.49941
fmdv_35		28	-0.906106	0.125536	1.03164	0.0292221	0.943934	0.110696
sparc/osteonectin, cwcv and kazal-like domains proteoglycan 2 (SPOCK2)	SPOCK2	404	-0.904047	-0.0897002	0.814346	0.0434444	0.966293	0.317171
vaccinia related kinase 1 (VRK1)	VRK1	220	-0.900717	-0.0650661	0.835651	0.0472305	0.977254	0.317179
B-cell scaffold protein with ankyrin repeats 1 (BANK1)	BANK1	147	-0.899087	0.881825	1.78091	0.0727406	0.543431	0.0428091
BUB1 budding uninhibited by benzimidazoles 1 homolog (yeast) (BUB1)	BUB1	360	-0.898735	0.207424	1.10616	0.0589573	0.927339	0.206856
fmdv_53		26	-0.898041	0.0042539	0.902295	0.0237999	0.998097	0.142223
chromosome 5 open reading frame 75 (C5H12orf75) (C12orf75)	C5H12orf75	344	-0.897998	0.541294	1.43929	0.0434444	0.694621	0.0490621
fmdv_22		25	-0.896821	0.244746	1.14157	0.0250723	0.862462	0.0568138
cyclin-dependent kinase inhibitor 3 (CDKN3)	CDKN3	221	-0.895859	-0.0356245	0.860234	0.0419305	0.987912	0.270263
sperm associated antigen 5 (SPAG5)	SPAG5	357	-0.89302	0.0712744	0.964295	0.0785756	0.979222	0.332212
histone H4 (LOC527645)	H4	156	-0.89223	-0.113014	0.779217	0.0741068	0.964407	0.450857
NDC80 kinetochore complex component (NDC80)	NDC80	238	-0.890035	0.331658	1.22169	0.0492153	0.850555	0.118689
SPC24, NDC80 kinetochore complex component, homolog (S cerevisiae) (SPC24)	SPC24	1307	-0.888651	0.0466304	0.935281	0.0633971	0.986424	0.308385
serine/threonine kinase 17b (STK17B)	STK17B	707	-0.883105	1.06609	1.9492	0.0541711	0.340971	0.0115437
uncharacterized LOC101905082 (LOC101905082), ncRNA	LOC101905082	94	-0.881894	-0.203694	0.6782	0.0544278	0.923489	0.465876
cell division cycle 20 homolog (S cerevisiae) (CDC20)	CDC20	174	-0.881751	-0.676043	0.205708	0.0575139	0.638266	0.869665
WAS/WASL interacting protein family, member 1 (WIPF1)	WIPF1	630	-0.881739	0.850366	1.7321	0.0523175	0.487615	0.0232872
fmdv_20		30	-0.880126	0.129168	1.00929	0.0301364	0.94209	0.121485
adrenomedullin 5 (putative) (ADM5)	ADM5	469	-0.879467	1.45731	2.33678	0.0515571	0.1239	0.00193232
beaded filament structural protein 2, phakinin (BFSP2)	BFSP2	44	-0.87934	-0.0899123	0.789428	0.0432852	0.965116	0.316474
dual adaptor of phosphotyrosine and 3-phosphoinositides (DAPP1)	DAPP1	218	-0.879331	0.209157	1.08849	0.0677041	0.927912	0.224374
cell division cycle associated 2 (CDCA2)	CDCA2	383	-0.87885	0.199947	1.0788	0.0623686	0.929452	0.216755
Bruton tyrosine kinase (BTK)	BTK	262	-0.876344	1.10329	1.97963	0.084702	0.408417	0.0257326
arachidonate 5-lipoxygenase-activating protein (ALOX5AP)	ALOX5AP	255	-0.874232	0.418415	1.29265	0.0497108	0.792268	0.0923682
nudix (nucleoside diphosphate linked moiety X)-type motif 21 (NUDT21)	NUDT21	198	-0.873213	-0.190644	0.68257	0.0292221	0.904626	0.320931
NUF2, NDC80 kinetochore complex component, homolog (S cerevisiae) (NUF2)	NUF2	217	-0.873183	-0.166274	0.706909	0.0729999	0.944878	0.490844
cell division cycle associated 5 (CDCA5)	CDCA5	815	-0.87301	0.537844	1.41085	0.0839703	0.767731	0.12391
sorting nexin 20 (SNX20)	SNX20	315	-0.870115	0.619901	1.49002	0.0508526	0.651319	0.0486273
establishment of cohesion 1 homolog 2 (S cerevisiae) (ESCO2)	ESCO2	127	-0.869702	-0.0191853	0.850516	0.0409096	0.993078	0.252628
fmdv_54		23	-0.868794	0.00307431	0.871868	0.0152684	0.998415	0.0932304
histone cluster 2, H2ab (HIST2H2AB)	HIST2H2AB	1062	-0.86853	0.210148	1.07868	0.0401771	0.904946	0.127139
tissue factor pathway inhibitor (lipoprotein-associated coagulation inhibitor) (TFPI)	TFPI	148	-0.867268	0.367704	1.23497	0.0797412	0.857093	0.177502
T-cell immunoglobulin and mucin domain containing 4 (TIMD4)	TIMD4	206	-0.865916	0.411788	1.2777	0.0872513	0.83791	0.173976
fmdv_8		25	-0.865896	-0.124864	0.741032	0.0152684	0.92751	0.153987
olfactomedin 1 (OLFM1)	OLFM1	219	-0.865893	-2.13845	-1.27255	0.0861777	0.0349459	0.173976
cyclin B2 (CCNB2)	CCNB2	654	-0.863071	0.284743	1.14781	0.05168	0.876526	0.141399
Hermansky-Pudlak syndrome 3 (HPS3)	HPS3	121	-0.862502	0.472774	1.33528	0.0519972	0.757059	0.0800693
high-mobility groupBox 2 (HMGB2)	HMGB2	92	-0.861055	0.0240549	0.88511	0.0691121	0.992826	0.337218
cyclin B1 (CCNB1)	CCNB1	99	-0.859689	-0.0518412	0.807847	0.0509759	0.982292	0.331117
RAS guanyl releasing protein 2 (calcium and DAG-regulated) (RASGRP2)	RASGRP2	1152	-0.857989	1.25237	2.11036	0.0812518	0.29619	0.0131797
neutrophil cytosolic factor 2 (65kDa, chronic granulomatous disease, autosomal 2) (NCF2)	NCF2	141	-0.856614	0.719075	1.57569	0.0432852	0.524348	0.0216819
ELL associated factor 2 (EAF2)	EAF2	278	-0.856537	0.667015	1.52355	0.0532853	0.613359	0.0432888
cytotoxic T-lymphocyte-associated protein 4 (CTLA4)	CTLA4	80	-0.85512	0.913901	1.76902	0.0425833	0.357871	0.00897024
hemoglobin, alpha 2 (HBA2)	HBA	103	-0.855047	0.246245	1.10129	0.0343613	0.873011	0.0886087
cell division cycle associated 8 (CDCA8)	CDCA8	250	-0.854821	0.245756	1.10058	0.0515118	0.895087	0.156203
T cell receptor alpha cluster	TRA@	626	-0.854237	0.611916	1.46615	0.0609859	0.678757	0.0663816
apolipoprotein E (APOE)	APOE	1879	-0.851941	0.678687	1.53063	0.0995182	0.693775	0.101677
cancer susceptibility candidate 5 (CASC5)	CASC5	149	-0.85126	0.296683	1.14794	0.0496684	0.865692	0.13026
histone H2A type 1 (LOC104975683)	LOC104975683	1068	-0.850658	-0.124477	0.726182	0.0728423	0.95805	0.461235
discs, large (Drosophila) homolog-associated protein 5 (DLGAP5)	DLGAP5	357	-0.850391	0.248503	1.09889	0.0790145	0.911167	0.227546
Epstein-Barr virus induced gene 2 (lymphocyte-specific G protein-coupled receptor) (GPR183)	GPR183	331	-0.848515	0.82004	1.66856	0.0947475	0.59408	0.0646135
tumor necrosis factor receptor superfamily, member 9 (TNFRSF9)	TNFRSF9	55	-0.848139	0.278305	1.12644	0.0343613	0.848358	0.0785983
bridging integrator 2 (BIN2)	BIN2	388	-0.847933	1.56343	2.41137	0.0724546	0.12846	0.0030674
ASF1 anti-silencing function 1 homolog B (S cerevisiae) (ASF1B)	ASF1B	964	-0.845228	0.303948	1.14918	0.0301364	0.820334	0.0600812
sushi domain containing 3 (SUSD3)	SUSD3	948	-0.844716	0.931932	1.77665	0.0995182	0.527235	0.0504702
transforming, acidic coiled-coil containing protein 3 (TACC3)	TACC3	996	-0.840948	0.374356	1.2153	0.0623686	0.829949	0.134466
lipocalin 2 (oncogene 24p3) (LCN2)	LCN2	80	-0.840674	-0.0506486	0.790025	0.0501564	0.98218	0.32836
septin 6 (SEPT6)	2016-09-06	579	-0.839843	0.917816	1.75766	0.0679138	0.459779	0.0267551
BUB1 budding uninhibited by benzimidazoles 1 homolog beta (yeast) (BUB1B)	BUB1B	502	-0.838918	0.248825	1.08774	0.0613282	0.899394	0.185742
cell division cycle 20 homolog (S cerevisiae) (CDC20)	CDC20	471	-0.838776	-0.252048	0.586729	0.0301364	0.859511	0.396005
matrix metallopeptidase 25 (MMP25)	MMP25	646	-0.838361	-0.428397	0.409964	0.0444663	0.758905	0.647117
deoxycytidine kinase (DCK)	DCK	127	-0.838153	0.323852	1.16201	0.0683786	0.865909	0.167341
B-cell CLL/lymphoma 11A (zinc finger protein) (BCL11A)	BCL11A	61	-0.835651	0.329444	1.16509	0.0237021	0.77262	0.0334361
RCSD domain containing 1 (RCSD1)	RCSD1	926	-0.833215	0.430879	1.26409	0.0471964	0.761586	0.0724073
kinesin family member C1 (KIFC1)	KIFC1	293	-0.832626	0.153125	0.985751	0.0496684	0.939549	0.193622
fmdv_17		28	-0.832389	0.119581	0.95197	0.0223676	0.936992	0.0823141
Ras association (RalGDS/AF-6) domain family member 2 (RASSF2)	RASSF2	1146	-0.831834	0.611406	1.44324	0.0642722	0.673912	0.0670354
F-box protein 5 (FBXO5)	FBXO5	136	-0.831826	0.443922	1.27575	0.0368538	0.71675	0.0442227
downstream of UDP-Gal:betaGlcNAc beta 1,3-galactosyltransferase, polypeptide 5 (B3GALT5)	B3GALT5	103	-0.830964	0.540753	1.37172	0.0683786	0.726615	0.0898406
GTPase, IMAP family member 1 (GIMAP1)	GIMAP1	114	-0.829174	0.381198	1.21037	0.03834	0.774221	0.0613382
stromal membrane-associated protein 1-like (SMAP2)	SMAP2	2189	-0.828425	0.847916	1.67634	0.0693082	0.506477	0.0340135
G protein-coupled receptor 18 (GPR18)	GPR18	248	-0.828214	0.525326	1.35354	0.0485024	0.693179	0.0564532
aldo-keto reductase family 1, member B1 (aldose reductase) (AKR1B1)	AKR1B1	2196	-0.826249	1.00867	1.83492	0.03834	0.24039	0.00364149
uncharacterized LOC101905640 (LOC101905640), ncRNA	LOC101905640	58	-0.826069	0.215138	1.04121	0.0471964	0.902839	0.146289
CD3g molecule, gamma (CD3-TCR complex) (CD3G)	CD3G	150	-0.824988	0.856884	1.68187	0.0708674	0.503392	0.0344375
histone cluster 1, H3j (HIST1H3J)	HIST1H3J	2226	-0.824886	0.252569	1.07746	0.0782422	0.905166	0.220898
E2F transcription factor 2 (E2F2)	E2F2	401	-0.823062	0.224867	1.04793	0.0882869	0.921259	0.255283
fmdv_25		23	-0.822426	0.21806	1.04049	0.0413003	0.89373	0.122003
histone cluster 1, H3g (HIST1H3G)	HIST1H3G	175	-0.822386	0.0597203	0.882107	0.0796765	0.981689	0.338656
ornithine decarboxylase 1 (ODC1)	ODC1	1951	-0.821697	0.609357	1.43105	0.0521483	0.635816	0.0469051
T cell receptor alpha cluster	TRA@	377	-0.820445	0.638906	1.45935	0.0713712	0.662718	0.0697918
TRAF3 interacting protein 3 (TRAF3IP3)	TRAF3IP3	521	-0.820379	0.870448	1.69083	0.073789	0.499513	0.0351561
cyclin-dependent kinase 1 (CDK1)	CDK1	66	-0.819984	0.132452	0.952435	0.0371329	0.940153	0.143882
karyopherin alpha 2 (RAG cohort 1, importin alpha 1) (KPNA2)	KPNA2	581	-0.819548	-0.205583	0.613964	0.0483921	0.910335	0.455887
baculoviral IAP repeat-containing 3 (BIRC3)	BIRC3	226	-0.819306	0.130209	0.949515	0.0534143	0.949619	0.217877
FYN binding protein (FYB)	FYB	251	-0.818681	1.19638	2.01506	0.0683786	0.25909	0.00896462
asp (abnormal spindle) homolog, microcephaly associated (Drosophila) (ASPM)	ASPM	375	-0.817702	0.29177	1.10947	0.0734549	0.882181	0.191459
proliferating cell nuclear antigen (PCNA)	PCNA	285	-0.817512	0.254945	1.07246	0.0374586	0.865332	0.0944088
MAD2 mitotic arrest deficient-like 1 (yeast) (MAD2L1)	MAD2L1	301	-0.815219	-0.0660088	0.74921	0.0839703	0.979222	0.440399
baculoviral IAP repeat-containing 3 (BIRC3)	BIRC3	538	-0.813054	0.358459	1.17151	0.0445057	0.80011	0.0823141
Fc receptor-like 1 (FCRL1)	FCRL1	45	-0.81298	-0.345712	0.467268	0.0416924	0.801725	0.563988
leucine-rich repeats and calponin homology (CH) domain containing 4 (LRCH4)	LRCH4	1312	-0.811407	1.43269	2.24409	0.0937741	0.19868	0.00770052
SPC25, NDC80 kinetochore complex component, homolog (S cerevisiae) (SPC25)	SPC25	97	-0.811001	0.194423	1.00542	0.0343613	0.898455	0.10437
phosphatidylcholine transfer protein (PCTP)	PCTP	193	-0.808053	0.12593	0.933983	0.0152684	0.920828	0.0492017
integrin, alpha D (ITGAD)	ITGAD	92	-0.807998	0.899886	1.70788	0.0475149	0.362929	0.0110458
cyclin B2 (CCNB2)	CCNB2	367	-0.805964	0.0113311	0.817295	0.0776719	0.996643	0.368922
NDC80 homolog, kinetochore complex component (S cerevisiae) (NDC80)	NDC80	165	-0.804594	0.314268	1.11886	0.0470947	0.83418	0.103811
semaphorin 7A, GPI membrane anchor (John Milton Hagen blood group) (SEMA7A)	SEMA7A	541	-0.803235	-0.155012	0.648223	0.0549097	0.938553	0.439523
centromere protein A (CENPA)	CENPA	182	-0.802233	0.134854	0.937086	0.064252	0.95025	0.248472
karyopherin alpha 2 (RAG cohort 1, importin alpha 1) (KPNA2)	KPNA2	320	-0.801876	-0.239351	0.562525	0.0475149	0.886019	0.488353
NDC80 homolog, kinetochore complex component (S cerevisiae) (NDC80)	NDC80	118	-0.801167	0.0759667	0.877134	0.0845899	0.975321	0.337204
centromere protein K (CENPK)	CENPK	85	-0.801166	-0.516876	0.284289	0.0549404	0.707327	0.785609
FYN binding protein (FYB-120/130) (FYB)	FYB	158	-0.801009	0.929458	1.73047	0.0497108	0.349185	0.0110403
flap structure-specific endonuclease 1 (FEN1)	FEN1	1279	-0.798871	0.420544	1.21941	0.0557067	0.778114	0.0964955
cyclin-dependent kinase 1 (CDK1)	CDK1	248	-0.798729	0.0150424	0.813772	0.0426492	0.994505	0.24034
deltex 1, E3 ubiquitin ligase (DTX1), antisense	DTX1-AS1	95	-0.798729	0.277173	1.0759	0.0454028	0.857188	0.110437
SP110 nuclearBody protein (SP110)	SP110	394	-0.796763	0.77559	1.57235	0.0416924	0.4162	0.0120127
synaptonemal complex central element protein 2 (SYCE2)	SYCE2	77	-0.795512	0.0443109	0.839823	0.0711789	0.986123	0.328471
ABRA C-terminal like (ABRACL)	ABRACL	738	-0.795338	0.227966	1.0233	0.0848194	0.915955	0.242072
histone cluster 1, H2ah (HIST1H2AH)	HIST1H2AH	7569	-0.794318	0.288016	1.08233	0.0471964	0.852048	0.113258
nucleolar and spindle associated protein 1 (NUSAP1)	NUSAP1	87	-0.79426	0.0349899	0.82925	0.0423486	0.986563	0.223993
CD40 molecule, TNF receptor superfamily member 5 (CD40)	CD40	400	-0.792354	0.847982	1.64034	0.0651899	0.466163	0.0268936
tumor necrosis factor, alpha-induced protein 8-like 2 (TNFAIP8L2)	TNFAIP8L2	402	-0.792216	1.38866	2.18088	0.0713427	0.15312	0.00399563
acidic (leucine-rich) nuclear phosphoprotein 32 family, member E (ANP32E)	ANP32E	314	-0.790854	0.370967	1.16182	0.0237999	0.712753	0.02484
regulator of G-protein signaling 18 (RGS18)	RGS18	133	-0.790145	0.370699	1.16084	0.0680954	0.823963	0.137576
RELT tumor necrosis factor receptor (RELT)	RELT	766	-0.789979	0.522893	1.31287	0.0640746	0.714307	0.0808942
fmdv_28		28	-0.788841	0.179293	0.968133	0.0250723	0.89151	0.0696101
Rho GTPase activating protein 25 (ARHGAP25)	ARHGAP25	526	-0.787216	0.532808	1.32002	0.0648987	0.707495	0.0790375
dystrobrevin, beta (DTNB)	DTNB	45	-0.786888	-0.0119306	0.774958	0.0531417	0.996331	0.310817
ADAM-like, decysin 1 (ADAMDEC1)	ADAMDEC1	47	-0.784187	0.446511	1.2307	0.0152684	0.561027	0.00652966
coagulation factor C homolog, cochlin (Limulus polyphemus) (COCH)	COCH	54	-0.783561	0.471258	1.25482	0.0408774	0.684423	0.0427237
ERO1-like beta (S cerevisiae) (ERO1LB)	ERO1LB	344	-0.779301	0.568554	1.34785	0.0575122	0.662649	0.0586393
sideroflexin 1 (SFXN1)	SFXN1	116	-0.779168	0.198511	0.977679	0.0451637	0.903439	0.140051
fermitin family member 3 (FERMT3)	FERMT3	84	-0.776295	0.61881	1.3951	0.0595996	0.624642	0.0513568
meiotic nuclear divisions 1 homolog (S cerevisiae) (MND1)	MND1	85	-0.775836	-0.0179115	0.757925	0.0683097	0.994343	0.365962
myeloid leukemia factor 1 interacting protein, centromere protein U (CENPU)	CENPU	98	-0.775478	-0.336322	0.439156	0.0343613	0.781441	0.540036
RAD51 associated protein 1 (RAD51AP1)	RAD51AP1	125	-0.775331	0.189192	0.964523	0.0496684	0.914388	0.168872
centromere protein F, 350/400ka (mitosin) (CENPF)	CENPF	688	-0.775149	0.110482	0.885631	0.0845555	0.96121	0.310817
TP53RK binding protein (TPRKB)	TPRKB	543	-0.774962	0.080965	0.855927	0.0416924	0.963581	0.190903
cell division cycle associated 3 (CDCA3)	CDCA3	490	-0.77394	-0.168429	0.605511	0.0986534	0.942294	0.557018
histone cluster 1, H2ac (HIST1H2AC)	HIST1H2AC	4898	-0.773463	-0.108582	0.66488	0.0541711	0.9561	0.398577
protein tyrosine phosphatase, receptor type, C (PTPRC)	PTPRC	141	-0.772704	0.632395	1.4051	0.0962307	0.679451	0.0925169
phosphoribosylaminoimidazole carboxylase, phosphoribosylaminoimidazole succinocarboxamide synthetase (PAICS)	PAICS	1220	-0.770746	0.522052	1.2928	0.0409096	0.63163	0.0329032
transmembrane protein 123 (TMEM123)	TMEM123	575	-0.770726	0.667849	1.43857	0.0701898	0.605018	0.0542084
dual specificity phosphatase 2 (DUSP2)	DUSP2	239	-0.770705	1.27859	2.04929	0.0441861	0.0920152	0.000947786
histone cluster 1, H3j (HIST1H3J)	HIST1H3J	139	-0.770511	0.0480988	0.81861	0.0412806	0.979557	0.20953
RNA binding motif protein 38 (RBM38)	RBM38	307	-0.769811	-0.194345	0.575466	0.0583024	0.917465	0.495934
fmdv_34		26	-0.766976	-0.0853537	0.681622	0.0152684	0.946146	0.14704
RAB27A, member RAS oncogene family (RAB27A)	RAB27A	215	-0.766873	-0.192848	0.574025	0.0589624	0.918521	0.498471
suppressor APC domain containing 1 (SAPCD1)	SAPCD1	94	-0.766018	0.190702	0.95672	0.0695172	0.9237	0.224426
T cell receptor beta cluster	TRB@	1437	-0.765518	0.955454	1.72097	0.0845899	0.413462	0.0261372
methyl-CpG binding domain protein 4 (MBD4)	MBD4	202	-0.765372	0.314425	1.0798	0.0408774	0.810137	0.0785983
interleukin 2 receptor, alpha, CD25 (IL2RA)	IL2RA	467	-0.765103	1.01146	1.77657	0.0960599	0.400999	0.0272118
SPC25, NDC80 kinetochore complex component, homolog (S cerevisiae) (SPC25)	SPC25	105	-0.764998	-0.026674	0.738324	0.0607973	0.990466	0.354455
nei endonuclease VIII-like 3 (E coli) (NEIL3)	NEIL3	105	-0.763619	0.182285	0.945904	0.0651303	0.926427	0.219104
aldo-keto reductase family 1, member B1 (aldose reductase) (AKR1B1)	AKR1B1	1431	-0.763235	1.00341	1.76665	0.0567501	0.291891	0.00923871
hypoxanthine phosphoribosyltransferase 1 (HPRT1)	HPRT1	4322	-0.76153	0.241181	1.00271	0.0350058	0.858868	0.0859268
GTPase, IMAP family member 5 (GIMAP5)	GIMAP5	341	-0.761394	0.778255	1.53965	0.063308	0.491283	0.0294645
dickkopf homolog 1 (Xenopus laevis) (DKK1)	DKK1	92	-0.756915	-0.0449595	0.711955	0.0426492	0.981329	0.287199
uncharacterized LOC100848375 (LOC100848375)	LOC100848375	1014	-0.754385	0.699527	1.45391	0.0513763	0.506597	0.0250066
TRAF3 interacting protein 3 (TRAF3IP3)	TRAF3IP3	1219	-0.75358	0.816117	1.5697	0.097164	0.535805	0.0511117
spindle and kinetochore associated complex subunit 3 (SKA3)	SKA3	63	-0.753023	-0.108188	0.644835	0.0445057	0.950795	0.351514
structural maintenance of chromosomes 2 (SMC2)	SMC2	159	-0.752986	0.351325	1.10431	0.0597905	0.816501	0.122684
hematopoietic SH2 domain containing (HSH2D)	HSH2D	1488	-0.752962	1.04864	1.80161	0.0847187	0.340766	0.017526
microtubule associated monoxygenase, calponin and LIM domain containing 1 (MICAL1)	MICAL1	2498	-0.75214	0.974894	1.72703	0.0648987	0.334057	0.0131456
stem-loop (histone) binding protein (SLBP)	SLBP	886	-0.751493	-0.0401541	0.711339	0.0482985	0.984266	0.313547
linker for activation of T cells (LAT)	LAT	85	-0.751366	0.500733	1.2521	0.0306832	0.591617	0.019741
ankyrin repeat and LEM domain containing 1 (ANKLE1)	ANKLE1	339	-0.75118	0.788789	1.53997	0.0939158	0.546888	0.0521456
transcription elongation factor A (SII), 1 (TCEA1)	TCEA1	296	-0.750148	0.252394	1.00254	0.0302931	0.835522	0.0664763
thymosin, beta 10 (TMSB10)	TMSB10	3350	-0.749905	0.779603	1.52951	0.0472305	0.404784	0.0133727
monocyte to macrophage differentiation-associated (MMD)	MMD	167	-0.748284	-0.203285	0.545	0.0223676	0.86099	0.314493
dUTP pyrophosphatase (DUT)	DUT	3752	-0.747568	0.0331388	0.780707	0.0337448	0.985131	0.181354
vav 1 guanine nucleotide exchange factor (VAV1)	VAV1	307	-0.747312	0.618164	1.36548	0.0823935	0.652797	0.0740053
T cell receptor alpha cluster	TRA@	166	-0.746214	0.497583	1.2438	0.0718943	0.724618	0.0929561
ornithine decarboxylase 1 (ODC1)	ODC1	1416	-0.742776	0.396585	1.13936	0.0892752	0.812338	0.157269
histone cluster 1, H2ba (HIST1H2BA)	HIST1H2BA	3357	-0.74273	0.353583	1.09631	0.0805574	0.832027	0.160926
maternal embryonic leucine zipper kinase (MELK)	MELK	332	-0.742447	0.17545	0.917898	0.0962307	0.936607	0.287215
GTPase, IMAP family member 1 (GIMAP1)	GIMAP1	169	-0.742087	0.461199	1.20329	0.0449774	0.685717	0.04813
major histocompatibility complex, class II, DO beta (HLA-DOB)	BOLA-DOB	91	-0.741487	0.265359	1.00685	0.0953185	0.892053	0.231159
deleted in primary ciliary dyskinesia homolog (mouse) (DPCD)	DPCD	3222	-0.74111	0.417302	1.15841	0.0541196	0.752697	0.0820872
MAX dimerization protein 3 (MXD3)	MXD3	107	-0.741073	-0.375238	0.365834	0.0350058	0.732987	0.612044
zinc finger protein 831 (ZNF831)	ZNF831	65	-0.740889	0.481107	1.222	0.0549097	0.703005	0.0667483
serine/threonine kinase 17b (STK17B)	STK17B	987	-0.739203	0.93889	1.67809	0.0694408	0.361394	0.0165221
ATPase, H+/K+ exchanging, beta polypeptide (ATP4B)	ATP4B	60	-0.738739	0.809683	1.54842	0.0145508	0.114887	0.000207929
Fas apoptotic inhibitory molecule (FAIM)	FAIM	440	-0.738487	0.132437	0.870925	0.070485	0.947788	0.261334
histone cluster 1, H1e (HIST1H1E)	HIST1H1E	3263	-0.7376	0.509555	1.24716	0.0649543	0.700705	0.0768102
B-cell CLL/lymphoma 11A (zinc finger protein) (BCL11A)	BCL11A	911	-0.737234	0.17202	0.909254	0.0570755	0.924539	0.200147
tumor necrosis factor (ligand) superfamily, member 8 (TNFSF8)	TNFSF8	162	-0.736994	0.533074	1.27007	0.0748868	0.700705	0.0856117
high-mobility groupBox 1 (HMGB1)	HMGB1	1721	-0.736242	0.750973	1.48722	0.0335261	0.332494	0.00542107
fmdv_21		25	-0.736132	-0.00882376	0.727308	0.0250723	0.995944	0.158151
thymocyte selection-associated high mobility groupBox (TOX)	TOX	56	-0.735949	0.314881	1.05083	0.0292221	0.770363	0.0445537
ribonuclease, RNase A family, 1 (pancreatic) (RNASE1)	RNASE1	194	-0.735364	-0.831792	-0.096428	0.0392295	0.296439	0.918727
thymocyte selection-associated high mobility groupBox (TOX)	TOX	72	-0.734713	0.688448	1.42316	0.0462007	0.46585	0.0172153
cytokine receptor-like factor 3 (CRLF3)	CRLF3	639	-0.733543	0.554261	1.2878	0.0549404	0.63754	0.0504354
CD200 molecule (CD200)	CD200	412	-0.732284	0.155758	0.888042	0.0190098	0.892016	0.054317
fmdv_24		26	-0.73209	-0.0928335	0.639257	0.0343613	0.95258	0.284718
solute carrier family 35, member F2 (SLC35F2)	SLC35F2	88	-0.729476	0.183088	0.912564	0.0475149	0.909126	0.156228
src kinase associated phosphoprotein 1 (SKAP1)	SKAP1	107	-0.729036	0.347425	1.07646	0.0541196	0.800423	0.103929
exonuclease 1 (EXO1)	EXO1	63	-0.72879	0.020562	0.749352	0.0482345	0.991704	0.264083
centromere protein P (CENPP)	CENPP	263	-0.728707	0.193913	0.92262	0.0528121	0.906632	0.170203
heat shock factor binding protein 1-like 1 (HSBP1L1)	HSBP1L1	73	-0.727603	0.1358	0.863403	0.0454028	0.935355	0.168545
retinoic acid receptor responder (tazarotene induced) 1 (RARRES1)	RARRES1	2103	-0.727493	0.667523	1.39502	0.094995	0.623782	0.0727408
thymocyte selection-associated high mobility groupBox (TOX)	TOX	79	-0.727405	0.280498	1.0079	0.029316	0.799615	0.0527115
histone H2A type 1 (LOC104968446)	LOC104968446	88	-0.727078	0.00642121	0.733499	0.0412806	0.997183	0.236952
v-ets erythroblastosis virus E26 oncogene homolog 1 (avian) (ETS1)	ETS1	442	-0.726988	0.687088	1.41408	0.0475149	0.473172	0.019147
TRAF-interacting protein with a forkhead-associated domain (TIFA)	TIFA	165	-0.726958	0.277368	1.00433	0.0475149	0.842707	0.110818
CD69 molecule (CD69)	CD69	96	-0.725473	-0.0416869	0.683786	0.0462007	0.982292	0.300086
mutS homolog 2, colon cancer, nonpolyposis type 1 (E coli) (MSH2)	MSH2	275	-0.725121	0.1306	0.855722	0.0345805	0.930971	0.129504
polo-like kinase 1 (Drosophila) (PLK1)	PLK1	1267	-0.724347	1.59218	2.31653	0.0927774	0.0784679	0.00196836
linker for activation of T cells (LAT)	LAT	121	-0.723434	0.542759	1.26619	0.0409096	0.575073	0.0256219
interleukin 2 receptor, beta (IL2RB)	IL2RB	76	-0.721856	0.438794	1.16065	0.0656676	0.748579	0.0956473
POU class 2 homeobox 2 (POU2F2)	POU2F2	62	-0.721698	0.169468	0.891167	0.0495719	0.918701	0.171622
deoxycytidine kinase (DCK)	DCK	160	-0.721054	0.200739	0.921794	0.0607973	0.907584	0.192453
MFNG O-fucosylpeptide 3-beta-N-acetylglucosaminyltransferase (MFNG)	MFNG	765	-0.720653	0.937683	1.65834	0.0329927	0.167775	0.00149745
protein tyrosine phosphatase, receptor type, C (PTPRC)	PTPRC	89	-0.719783	0.54659	1.26637	0.0794891	0.685862	0.0834571
TTK protein kinase (TTK)	TTK	162	-0.719196	0.160025	0.879222	0.0695205	0.933992	0.235841
deoxyuridine triphosphatase (DUT)	DUT	592	-0.718395	-0.0501379	0.668257	0.0424929	0.977254	0.292372
BUB3 budding uninhibited by benzimidazoles 3 homolog (yeast) (BUB3)	BUB3	184	-0.718147	-0.738058	-0.019911	0.0340532	0.331358	0.984278
synaptonemal complex central element protein 1-like (SYCE1L)	SYCE1L	492	-0.71807	0.278142	0.996212	0.0558112	0.853573	0.137215
deltex homolog 1 (Drosophila) (DTX1)	DTX1	301	-0.717428	0.210811	0.92824	0.0862629	0.913427	0.242214
myotubularin related protein 1 (MTMR1)	MTMR1	2938	-0.716822	0.394962	1.11178	0.050608	0.752267	0.0771547
CD69 molecule (CD69)	CD69	85	-0.716254	-0.0292067	0.687047	0.0339353	0.986563	0.227831
FCH domain only 1 (FCHO1)	FCHO1	155	-0.715804	0.368812	1.08462	0.0470947	0.761544	0.0713433
enhancer of zeste homolog 2 (Drosophila) (EZH2)	EZH2	1241	-0.715529	0.479184	1.19471	0.0747783	0.727591	0.0978941
sphingosine-1-phosphate receptor 3 (S1PR3)	S1PR3	83	-0.714504	0.671356	1.38586	0.0395104	0.42611	0.0117435
5,10-methenyltetrahydrofolate synthetase (5-formyltetrahydrofolate cyclo-ligase) (MTHFS)	MTHFS	116	-0.713954	0.525133	1.23909	0.0371422	0.568739	0.0218656
GINS complex subunit 2 (Psf2 homolog) (GINS2)	GINS2	219	-0.713878	0.277143	0.991021	0.0860473	0.876865	0.203301
B and T lymphocyte associated (BTLA)	BTLA	40	-0.713328	-0.0718277	0.6415	0.0337448	0.962291	0.263887
T cell receptor beta cluster	TRB@	90	-0.712846	0.169258	0.882104	0.0799971	0.932265	0.254181
Rho GDP dissociation inhibitor (GDI) beta (ARHGDIB)	ARHGDIB	1010	-0.712813	0.271878	0.984692	0.0549215	0.85519	0.136186
solute carrier family 1 (glial high affinity glutamate transporter), member 3 (SLC1A3)	SLC1A3	136	-0.712681	0.704347	1.41703	0.0483921	0.452085	0.0177025
transmembrane protein 176B (TMEM176B)	TMEM176B	397	-0.71189	0.584934	1.29682	0.0462007	0.548668	0.0258035
T cell receptor beta cluster	TRB@	58	-0.711329	0.600791	1.31212	0.0839703	0.646099	0.0727704
G protein-coupled receptor 174 (GPR174)	GPR174	138	-0.711052	0.618519	1.32957	0.076719	0.618558	0.0614366
EH-domain containing 3 (EHD3)	EHD3	497	-0.710645	0.388032	1.09868	0.0701898	0.788126	0.120344
tRNA selenocysteine 1 associated protein 1 (TRNAU1AP)	TRNAU1AP	542	-0.710606	0.12842	0.839026	0.0352377	0.930996	0.131474
adenylate cyclase 7 (ADCY7)	ADCY7	652	-0.710313	0.708554	1.41887	0.0543966	0.473172	0.0227206
minichromosome maintenance complex component 5 (MCM5)	MCM5	901	-0.708623	0.0991298	0.807753	0.0568873	0.957295	0.241712
dynein, axonemal, heavy chain 17 (DNAH17)	DNAH17	49	-0.708615	0.0580155	0.766631	0.0343613	0.970127	0.167966
selectin L (lymphocyte adhesion molecule 1) (SELL)	SELL	226	-0.708485	1.19757	1.90606	0.0629037	0.151891	0.00342773
helicase, lymphoid-specific (HELLS)	HELLS	352	-0.707822	0.0139995	0.721822	0.0496684	0.994565	0.278529
SWAP-70 protein (SWAP70)	SWAP70	524	-0.707479	0.0555597	0.763038	0.0691121	0.978661	0.308761
fmdv_23		21	-0.706398	-0.125184	0.581214	0.0301364	0.928556	0.296916
lamin B receptor (LBR)	LBR	1108	-0.706388	-0.107746	0.598642	0.0647382	0.955322	0.441783
signaling lymphocytic activation molecule family member 1 (SLAMF1)	SLAMF1	160	-0.705657	0.573981	1.27964	0.0657582	0.628255	0.0564776
baculoviral IAP repeat containing 5 (BIRC5)	BIRC5	128	-0.705529	-0.0477464	0.657782	0.0588795	0.981306	0.369267
complement component (3d/Epstein Barr virus) receptor 2 (CR2), CD21	CR2	66	-0.704777	0.223301	0.928078	0.0948658	0.907829	0.247853
phosphoribosylaminoimidazole carboxylase, phosphoribosylaminoimidazole succinocarboxamide synthetase (PAICS)	PAICS	3090	-0.704017	0.526053	1.23007	0.0472305	0.609239	0.0364847
protocadherin alpha 13 (PCDHA13)	PCDHA13	127	-0.70382	0.856245	1.56006	0.0292221	0.178489	0.00130244
family with sequence similarity 49, member B (FAM49B)	FAM49B	622	-0.703305	0.16695	0.870254	0.0724766	0.929666	0.23795
fatty acid desaturase 3 (FADS3)	FADS3	250	-0.7033	-0.59069	0.11261	0.0614467	0.601023	0.91709
CTF18, chromosome transmission fidelity factor 18 homolog (S cerevisiae) (CHTF18)	CHTF18	258	-0.702749	0.24689	0.949639	0.0471964	0.858082	0.115741
kinesin family member 22 (KIF22)	KIF22	69	-0.702671	-0.107903	0.594768	0.0396241	0.944711	0.332672
C-type lectin domain family 2 member D (CLEC2D)	CLEC2D	167	-0.702019	0.468236	1.17026	0.0509759	0.681164	0.0557972
NDC80 homolog, kinetochore complex component (S cerevisiae) (NDC80)	NDC80	67	-0.701937	0.40184	1.10378	0.0475149	0.728319	0.0646135
nudix (nucleoside diphosphate linked moiety X)-type motif 21 (NUDT21)	NUDT21	440	-0.701506	0.17255	0.874055	0.0623924	0.921494	0.209599
RAS guanyl releasing protein 2 (calcium and DAG-regulated) (RASGRP2)	RASGRP2	100	-0.700106	0.458266	1.15837	0.0993233	0.76464	0.136216
C-type lectin domain family 2 member D (CLEC2D)	CLEC2D	137	-0.69914	0.560662	1.2598	0.0426492	0.550318	0.0239064
poly(A) binding protein, cytoplasmic 1-like 2A (PABPC1L2A)	PABPC1L2A	67	-0.698929	-0.205182	0.493747	0.0862902	0.913464	0.588166
minichromosome maintenance complex component 3 (MCM3)	MCM3	449	-0.697552	0.0697065	0.767258	0.0812518	0.9733	0.327031
fmdv_14		24	-0.696328	-0.101574	0.594754	0.0292221	0.941372	0.266607
nephrosis 1, congenital, Finnish type (nephrin) (NPHS1)	NPHS1	55	-0.694749	0.622401	1.31715	0.0496684	0.52216	0.0264181
RAS guanyl releasing protein 1 (calcium and DAG-regulated) (RASGRP1)	RASGRP1	123	-0.694445	0.493127	1.18757	0.0583868	0.676963	0.062967
linker for activation of T cells family, member 2 (LAT2)	LAT2	797	-0.69358	0.613028	1.30661	0.09391	0.640735	0.0775003
adaptor-related protein complex 3, beta 2 subunit (AP3B2)	AP3B2	65	-0.693567	0.0155911	0.709158	0.0638689	0.994475	0.32732
myosin IG (MYO1G)	MYO1G	1504	-0.692664	1.26144	1.95411	0.0920279	0.175966	0.00624842
GTPase, IMAP family member 5 (GIMAP5)	GIMAP5	304	-0.692554	0.638762	1.33132	0.0972365	0.624972	0.0743889
chromosome 16 open reading frame 54 (C25H16orf54) (C16orf54)	C16orf54	183	-0.69247	0.356413	1.04888	0.0482985	0.767547	0.078354
KIAA1524 (KIAA1524)	KIAA1524	112	-0.691749	0.363468	1.05522	0.0522203	0.771685	0.0863092
ATPase, class V, type 10D (ATP10D)	ATP10D	361	-0.690181	0.244957	0.935138	0.0496684	0.862448	0.128452
centromere protein E, 312kDa (CENPE)	CENPE	176	-0.689925	0.1402	0.830126	0.0549404	0.935355	0.207283
transcription elongation factor A (SII), 1 (TCEA1)	TCEA1	339	-0.689796	0.205621	0.895417	0.0324823	0.864766	0.0809887
WD repeat domain 59 (WDR59)	WDR59	412	-0.689531	0.25063	0.940161	0.029316	0.814928	0.057231
deltex 1, E3 ubiquitin ligase (DTX1), antisense	DTX1-AS1	50	-0.689492	0.218771	0.908263	0.0432852	0.871396	0.114293
karyopherin alpha 2 (RAG cohort 1, importin alpha 1) (KPNA2)	KPNA2	745	-0.689421	-0.178979	0.510442	0.0962307	0.929452	0.580277
H2A histone family, member X (H2AFX)	H2AFX	1329	-0.687449	0.262069	0.949518	0.0470947	0.839984	0.105796
cytoplasmic FMR1 interacting protein 2 (CYFIP2)	CYFIP2	563	-0.687303	0.852906	1.54021	0.0966709	0.448001	0.0339336
ABI gene family, member 3 (ABI3)	ABI3	171	-0.68708	0.440045	1.12713	0.0725646	0.741435	0.101069
ankyrin repeat domain 55 (ANKRD55)	ANKRD55	51	-0.686263	0.24736	0.933623	0.0586082	0.869849	0.153987
ubiquitin-like, containing PHD and RING finger domains, 1 (UHRF1)	UHRF1	442	-0.685773	0.119066	0.80484	0.0423224	0.938553	0.162613
minichromosome maintenance complex component 5 (MCM5)	MCM5	304	-0.685759	-0.227175	0.458584	0.0740589	0.892942	0.593236
CD3e molecule, epsilon (CD3-TCR complex) (CD3E)	CD3E	471	-0.685383	0.561445	1.24683	0.0703856	0.635888	0.061665
stimulated by retinoic acid gene 6 homolog (mouse) (STRA6)	STRA6	297	-0.684614	0.236123	0.920737	0.0519972	0.869629	0.137612
CD247 molecule, T-cell receptor zeta (CD247)	CD247	860	-0.684592	0.536474	1.22107	0.0416924	0.556552	0.0237505
lymphocyte-activation gene 3 (LAG3)	LAG3	76	-0.684419	0.516833	1.20125	0.0588812	0.650695	0.0568316
minichromosome maintenance complex component 5 (MCM5)	MCM5	1088	-0.683517	0.608392	1.29191	0.0572219	0.556953	0.0368572
aldo-keto reductase family 1, member B1 (aldose reductase) (AKR1B1)	AKR1B1	1427	-0.68332	0.951102	1.63442	0.0515551	0.229364	0.00523321
replication factor C (activator 1) 1, 145kDa (RFC1)	RFC1	1405	-0.682348	0.256295	0.938644	0.0292221	0.800734	0.0497217
integrin, alpha M (complement component 3 receptor 3 subunit) (ITGAM)	ITGAM	78	-0.681379	0.560679	1.24206	0.0653078	0.621259	0.054474
fermitin family member 3 (FERMT3)	FERMT3	52	-0.681105	0.0758922	0.756997	0.0658676	0.967609	0.282518
RAN, member RAS oncogene family (RAN)	RAN	3491	-0.680512	-0.140551	0.539961	0.0350058	0.918701	0.350813
polo like kinase 1 (PLK1)	PLK1	1752	-0.680504	1.01739	1.6979	0.0698304	0.248775	0.00850332
histone deacetylase 8 (HDAC8)	HDAC8	156	-0.680052	-0.0686896	0.611362	0.0309579	0.961513	0.252949
histone H4 (LOC518961)	H4	2880	-0.679493	-0.123002	0.556491	0.0698304	0.946441	0.475563
mast cell immunoglobulin-like receptor 1 (MILR1)	MILR1	113	-0.679405	0.858007	1.53741	0.0845899	0.405599	0.0251154
mitogen-activated protein kinase kinase kinase kinase 2 (MAP4K2)	MAP4K2	1010	-0.679087	0.545835	1.22492	0.0408774	0.536521	0.0207463
kelch repeat and BTB (POZ) domain containing 8 (KBTBD8)	KBTBD8	181	-0.678722	0.454127	1.13285	0.0855971	0.743428	0.11346
H2A histone family, member V (H2AFV)	H2AFV	3434	-0.678293	0.348941	1.02723	0.029316	0.707327	0.0326597
5-hydroxymethylcytosine (hmC) binding, ES cell-specific (HMCES)	HMCES	219	-0.677827	0.206305	0.884132	0.0872235	0.910335	0.239276
aldo-keto reductase family 1, member B1 (aldose reductase) (AKR1B1)	AKR1B1	963	-0.6776	-0.0461084	0.631492	0.0495139	0.97926	0.330221
family with sequence similarity 76, member B (FAM76B)	FAM76B	524	-0.677177	0.251386	0.928563	0.0703856	0.874131	0.17798
structural maintenance of chromosomes 4 (SMC4)	SMC4	118	-0.6768	0.224088	0.900888	0.0432852	0.863496	0.110012
downstream of SMAD family member 5 (SMAD5)	SMAD5	93	-0.67673	0.228238	0.904968	0.0409096	0.855658	0.0990466
fmdv_11		28	-0.676376	-0.093765	0.582611	0.0226628	0.940085	0.218532
C-type lectin domain family 2 member D (CLEC2D)	CLEC2D	210	-0.676202	0.576379	1.25258	0.0504969	0.554841	0.0309603
colony stimulating factor 2 receptor, beta, low-affinity (granulocyte-macrophage) (CSF2RB)	CSF2RB	509	-0.675963	0.548654	1.22462	0.0678883	0.633428	0.0587188
pleckstrin homology domain containing, family A (phosphoinositide binding specific) member 2 (PLEKHA2)	PLEKHA2	2601	-0.675578	-0.0746434	0.600934	0.0570755	0.96664	0.392377
geminin, DNA replication inhibitor (GMNN)	GMNN	587	-0.674728	0.387871	1.0626	0.0543966	0.747047	0.0807661
polymerase (DNA directed), epsilon 2 (p59 subunit) (POLE2)	POLE2	149	-0.674581	-0.037419	0.637162	0.0292221	0.97926	0.203026
metal response element binding transcription factor 2 (MTF2)	MTF2	643	-0.674427	0.544083	1.21851	0.0364419	0.509998	0.0159625
kynureninase (L-kynurenine hydrolase) (KYNU)	KYNU	69	-0.674081	0.531147	1.20523	0.060325	0.633027	0.0537249
chromobox homolog 3 (HP1 gamma homolog, Drosophila) (CBX3)	CBX3	407	-0.673477	0.289086	0.962563	0.0583024	0.833763	0.130195
ribonucleotide reductase M2 B (TP53 inducible) (RRM2B)	RRM2B	154	-0.67333	0.798706	1.47204	0.0470947	0.307667	0.00760218
phosphatidylcholine transfer protein (PCTP)	PCTP	108	-0.6729	-0.0898167	0.583083	0.03834	0.952033	0.314884
epithelial cell transforming sequence 2 oncogene (ECT2)	ECT2	105	-0.672831	0.186393	0.859224	0.0656517	0.911167	0.203751
acidic (leucine-rich) nuclear phosphoprotein 32 family, member E (ANP32E)	ANP32E	274	-0.672632	0.663799	1.33643	0.0471964	0.439424	0.0158265
chromobox homolog 3 (HP1 gamma homolog, Drosophila) (CBX3)	CBX3	145	-0.671788	-0.0896427	0.582145	0.0696622	0.961513	0.441865
centromere protein M (CENPM)	CENPM	216	-0.671549	-0.0233273	0.648222	0.0327299	0.988254	0.219096
Dab, mitogen-responsive phosphoprotein, homolog 2 (DAB2)	DAB2	912	-0.670582	0.510627	1.18121	0.0343613	0.536931	0.0170112
T cell receptor beta cluster	TRB@	43	-0.67035	0.0103651	0.680715	0.029316	0.994771	0.17527
programmed cell death 1 (PDCD1)	PDCD1	577	-0.670319	0.844745	1.51506	0.0549404	0.317	0.0103262
protein kinase, membrane associated tyrosine/threonine 1 (PKMYT1)	PKMYT1	780	-0.670216	0.523609	1.19382	0.0907661	0.690194	0.0936564
chemokine (C-C motif) ligand 19 (CCL19)	CCL19	60	-0.669105	-0.144961	0.524145	0.0586082	0.932018	0.470738
Opa interacting protein 5 (OIP5)	OIP5	95	-0.668051	-0.0974508	0.5706	0.0722955	0.958048	0.458745
ankyrin repeat domain 26 (ANKRD26)	ANKRD26	55	-0.668035	-1.05026	-0.382224	0.0500122	0.148341	0.605406
kinesin family member 21B (KIF21B)	KIF21B	817	-0.667265	1.04224	1.70951	0.0540236	0.167401	0.00323627
thymocyte selection-associated high mobility groupBox (TOX)	TOX	64	-0.666962	0.694664	1.36163	0.0557387	0.453851	0.0216106
phosphoribosyl pyrophosphate synthetase 2 (PRPS2)	PRPS2	208	-0.666766	0.129379	0.796145	0.0237121	0.91097	0.0738305
Fanconi anemia, complementation group D2 (FANCD2)	FANCD2	127	-0.66671	0.22467	0.89138	0.0953185	0.900097	0.23971
RAN binding protein 1 (RANBP1)	RANBP1	3136	-0.666411	0.323164	0.989576	0.0423486	0.769392	0.0668225
T cell receptor alpha cluster	TRA@	50	-0.666345	0.183617	0.849963	0.0292221	0.872676	0.0765036
spindle apparatus coiled-coil protein 1 (SPDL1)	SPDL1	90	-0.666134	0.23254	0.898674	0.0568463	0.873509	0.152904
poliovirus receptor related immunoglobulin domain containing (PVRIG)	PVRIG	343	-0.664539	0.817651	1.48219	0.0582976	0.347477	0.0129219
histone H4 (H4)	H4	271	-0.664305	-0.140871	0.523434	0.0747371	0.93916	0.510479
nucleosome assembly protein 1-like 1 (NAP1L1)	NAP1L1	3373	-0.663142	0.129239	0.792381	0.0370553	0.926023	0.130813
tumor necrosis factor alpha (TNF), antisense	TNF-AS1	89	-0.662852	0.52564	1.18849	0.0690814	0.648866	0.0633062
aurora kinase A (AURKA)	AURKA	785	-0.662566	0.509739	1.17231	0.0701898	0.665501	0.0695006
kinesin family member 2C (KIF2C)	KIF2C	118	-0.661494	0.102595	0.764089	0.0609859	0.953908	0.248265
uracil-DNA glycosylase (UNG)	UNG	971	-0.661365	-0.0352903	0.626075	0.0392183	0.982795	0.264542
Rho GTPase activating protein 9 (ARHGAP9)	ARHGAP9	141	-0.660327	0.596065	1.25639	0.0495719	0.515402	0.0252131
baculoviral IAP repeat-containing 5 (survivin) (BIRC5)	BIRC5	169	-0.659758	-0.132778	0.52698	0.0902617	0.945224	0.532009
centromere protein H (CENPH)	CENPH	94	-0.658838	0.346905	1.00574	0.0432852	0.745459	0.0613382
major histocompatibility complex, class II, DO alpha (HLA-DOA)	BOLA-DOA	458	-0.65756	0.685272	1.34283	0.0544278	0.447736	0.0201964
poly(A) binding protein, cytoplasmic 1-like 2A (PABPC1L2A)	PABPC1L2A	104	-0.656504	0.565904	1.22241	0.0423486	0.503392	0.0185136
structural maintenance of chromosomes 2 (SMC2)	SMC2	87	-0.656393	0.305935	0.962328	0.0749851	0.832865	0.155262
RAP1, GTP-GDP dissociation stimulator 1 (RAP1GDS1)	RAP1GDS1	858	-0.655541	0.603163	1.2587	0.0718943	0.576326	0.0491368
plasminogen activator, urokinase (PLAU)	PLAU	604	-0.654335	0.0203861	0.674721	0.0472305	0.990527	0.256649
2-phosphoxylose phosphatase 1 (PXYLP1)	PXYLP1	183	-0.654107	0.221188	0.875295	0.0286108	0.823133	0.05116
RAB27A, member RAS oncogene family (RAB27A)	RAB27A	439	-0.653104	0.140938	0.794042	0.0882695	0.9406	0.283072
C-type lectin domain family 2 member D (CLEC2D)	CLEC2D	240	-0.652296	0.99243	1.64473	0.0838764	0.274701	0.0117436
myotrophin (MTPN)	MTPN	105	-0.651999	-0.158806	0.493193	0.0483697	0.913313	0.44922
RAB27A, member RAS oncogene family (RAB27A)	RAB27A	616	-0.65192	0.0745682	0.726488	0.0946272	0.970409	0.347386
carbohydrate (N-acetylglucosamine-6-O) sulfotransferase 2 (CHST2)	CHST2	169	-0.651713	0.375904	1.02762	0.0345805	0.682108	0.0353089
high-mobility groupBox 1 (HMGB1)	HMGB1	131	-0.651595	-0.306403	0.345192	0.0470947	0.788892	0.623396
actin related protein 2/3 complex, subunit 4, 20kDa (ARPC4)	ARPC4	431	-0.651186	-0.380307	0.27088	0.0445057	0.710289	0.711107
ARP2 actin-related protein 2 homolog (yeast) (ACTR2)	ACTR2	266	-0.651112	-0.125909	0.525204	0.0292221	0.916897	0.291584
formin binding protein 1 (FNBP1)	FNBP1	842	-0.650481	0.852489	1.50297	0.0861777	0.386162	0.0227254
thrombospondin-type laminin G domain and EAR repeats (TSPEAR)	TSPEAR	62	-0.64967	0.390334	1.04	0.0432852	0.695585	0.048979
profilin 1 (PFN1)	PFN1	1031	-0.64962	-0.292825	0.356795	0.0629972	0.828098	0.654933
LSM2 homolog, U6 small nuclear RNA associated (S. cerevisiae) (LSM2)	LSM2	198	-0.649257	-0.788475	-0.139218	0.073789	0.406647	0.891904
fmdv_49		22	-0.649002	0.297889	0.946891	0.0287589	0.735747	0.0333078
aldo-keto reductase family 1, member B1 (aldose reductase) (AKR1B1)	AKR1B1	118	-0.648518	0.65215	1.30067	0.0575122	0.484352	0.0259103
SP100 nuclear antigen (SP100)	SP100	502	-0.648385	0.465505	1.11389	0.0925182	0.72465	0.110813
septin 6 (SEPT6)	2016-09-06	189	-0.646083	0.173537	0.81962	0.0890652	0.9237	0.259297
family with sequence similarity 76, member B (FAM76B)	FAM76B	292	-0.645519	0.10941	0.754929	0.0748323	0.951991	0.277836
BRCA1 associated RING domain 1 (BARD1)	BARD1	186	-0.644871	-0.105696	0.539175	0.0345805	0.938111	0.314884
kinesin family member 22 (KIF22)	KIF22	249	-0.641896	0.191903	0.833799	0.0535874	0.891845	0.158837
phosphatidylcholine transfer protein (PCTP)	PCTP	75	-0.641764	-0.195644	0.44612	0.0345805	0.86534	0.427725
PHD finger protein 6 (PHF6)	PHF6	115	-0.641253	0.011584	0.652837	0.0337448	0.994323	0.195782
fmdv_2		22	-0.640778	0.153701	0.794479	0.0374664	0.902839	0.116609
signal transducer and activator of transcription 4 (STAT4)	STAT4	93	-0.640769	0.320642	0.961411	0.0567501	0.793274	0.105425
chromosome 1 open reading frame 54 (C1orf54)	C3H1orf54	412	-0.640008	-0.168228	0.471781	0.0549215	0.910962	0.492754
IL2-inducible T-cell kinase (ITK)	ITK	101	-0.6396	0.61831	1.25791	0.0713712	0.549376	0.0428406
phospholipase A2 inhibitor and Ly6/PLAUR domain-containing protein-like (LOC506634)	PINLYP	54	-0.637548	-0.54988	0.0876673	0.0734549	0.616704	0.935113
APEX nuclease (multifunctional DNA repair enzyme) 1 (APEX1)	APEX1	578	-0.63732	0.0056517	0.642972	0.0408774	0.997146	0.234389
v-ets erythroblastosis virus E26 oncogene homolog 1 (avian) (ETS1)	ETS1	728	-0.637151	0.682442	1.31959	0.0516089	0.410735	0.0157971
protein kinase, membrane associated tyrosine/threonine 1 (PKMYT1)	PKMYT1	523	-0.63608	0.687608	1.32369	0.0918603	0.525631	0.0469051
integrin, alpha M (complement component 3 receptor 3 subunit) (ITGAM)	ITGAM	192	-0.63598	0.5565	1.19248	0.0549215	0.557253	0.0348636
IL2-inducible T-cell kinase (ITK)	ITK	210	-0.635813	0.719263	1.35508	0.0943692	0.503392	0.0432368
kinesin family member 4A (KIF4A)	KIF4A	174	-0.635808	0.102752	0.73856	0.070485	0.954005	0.270452
fidgetin-like 1 (FIGNL1)	FIGNL1	140	-0.635727	0.381681	1.01741	0.0635805	0.749751	0.0938203
kinesin family member 20B (KIF20B)	KIF20B	181	-0.635518	0.0876875	0.723206	0.0496684	0.955783	0.2161
tigger transposable element derived 3 (TIGD3)	TIGD3	87	-0.635513	0.459253	1.09477	0.0696699	0.689664	0.0773614
SP110 nuclearBody protein (SP110)	SP110	45	-0.635364	-0.0579999	0.577364	0.0196588	0.960249	0.174777
Rho GTPase activating protein 11A (ARHGAP11A)	ARHGAP11A	56	-0.633852	-0.387992	0.24586	0.0325056	0.644737	0.696836
hydroxysteroid (17-beta) dehydrogenase 4 (HSD17B4)	HSD17B4	696	-0.633768	0.0341828	0.667951	0.0292221	0.979806	0.143916
solute carrier family 35, member F2 (SLC35F2)	SLC35F2	119	-0.633689	0.253531	0.88722	0.0567005	0.847227	0.134628
C-type lectin domain family 2 member D (CLEC2D)	CLEC2D	267	-0.633577	1.07526	1.70884	0.0522524	0.114833	0.00171374
DNA helicase HEL308 (HEL308)	HELQ	55	-0.633512	0.16123	0.794742	0.0317896	0.887901	0.0916943
Fc receptor-like 3 (FCRL3)	FCRL3	55	-0.633289	0.448623	1.08191	0.0828146	0.717181	0.0993302
pleckstrin homology domain containing, family O member 1 (PLEKHO1)	PLEKHO1	230	-0.633112	0.202157	0.83527	0.0343613	0.855525	0.0826618
zeta-chain (TCR) associated protein kinase 70kDa (ZAP70)	ZAP70	316	-0.63268	0.655743	1.28842	0.0423486	0.376142	0.0099336
CD37 molecule (CD37)	CD37	483	-0.631363	-0.232724	0.398639	0.0401051	0.834301	0.508744
mitochondrial ribosomal protein L1 (MRPL1)	MRPL1	596	-0.63119	0.0416754	0.672865	0.0454028	0.979193	0.225475
stannin (SNN)	SNN	1466	-0.629525	0.650724	1.28025	0.0721785	0.509615	0.0362537
cytoskeleton associated protein 2-like (CKAP2L)	CKAP2L	321	-0.628843	0.221607	0.85045	0.0683786	0.88101	0.180191
G protein-coupled receptor 34 (GPR34)	GPR34	119	-0.628264	0.222024	0.850288	0.0475149	0.858698	0.118565
high-mobility groupBox 1 (HMGB1)	HMGB1	5538	-0.627864	0.0849287	0.712793	0.0319273	0.948178	0.134291
RAN, member RAS oncogene family (RAN)	RAN	8036	-0.627042	0.0777696	0.704812	0.0470947	0.958323	0.204909
pro-melanin-concentrating hormone (PMCH)	PMCH	53	-0.626876	0.101063	0.727939	0.0496684	0.946783	0.205063
histone cluster 1, H2be (HIST1H2BE)	HIST1H2BL	1081	-0.626808	0.133064	0.759872	0.0521483	0.929955	0.190583
RAN, member RAS oncogene family (RAN)	RAN	4936	-0.626476	-0.00238817	0.624088	0.0400252	0.998773	0.237662
adaptor-related protein complex 1, sigma 2 subunit (AP1S2)	AP1S2	411	-0.625821	0.233688	0.859509	0.0412806	0.833949	0.0896344
fmdv_19		24	-0.625546	-0.0636623	0.561884	0.0350058	0.962509	0.274405
Friend leukemia virus integration 1 (FLI1)	FLI1	769	-0.625041	0.793076	1.41812	0.0409096	0.228223	0.00357723
protein phosphatase 1, regulatory (inhibitor) subunit 16B (PPP1R16B)	PPP1R16B	204	-0.624268	0.963627	1.58789	0.0475149	0.145193	0.00213745
non-SMC condensin II complex, subunit G2 (NCAPG2)	NCAPG2	337	-0.624043	0.213302	0.837345	0.0544278	0.874435	0.147891
arachidonate lipoxygenase, epidermal (ALOX12E)	ALOX12E	88	-0.623985	0.200424	0.824409	0.0496684	0.87931	0.140017
NDC1 transmembrane nucleoporin (NDC1)	NDC1	381	-0.623727	-0.13142	0.492306	0.0648987	0.936169	0.48359
metal response element binding transcription factor 2 (MTF2)	MTF2	445	-0.623726	0.685605	1.30933	0.0438846	0.347768	0.00886556
leupaxin (LPXN)	LPXN	42	-0.623377	0.0156538	0.639031	0.0549215	0.993065	0.296609
TXK tyrosine kinase (TXK)	TXK	59	-0.622162	0.486134	1.1083	0.0401757	0.551029	0.0220009
R-spondin 1 (RSPO1)	RSPO1	151	-0.622116	0.523079	1.1452	0.0462007	0.535785	0.0240508
WD repeat and HMG-box DNA binding protein 1 (WDHD1)	WDHD1	118	-0.621645	0.387925	1.00957	0.0544278	0.716506	0.0707513
replication factor C (activator 1) 1, 145kDa (RFC1)	RFC1	955	-0.621531	0.27335	0.894881	0.0337448	0.773913	0.0523139
spindle and kinetochore associated complex subunit 2 (SKA2)	SKA2	232	-0.620239	-0.24279	0.377449	0.0426339	0.826459	0.540453
adenylate cyclase 7 (ADCY7)	ADCY7	468	-0.619867	0.627754	1.24762	0.063009	0.497526	0.0300467
chromosome 6 open reading frame, human C4orf32 (C6H4orf32) (C4orf32)	C4orf32	46	-0.619519	0.393569	1.01309	0.0666194	0.732759	0.0900623
transcription elongation factor A (SII), 1 (TCEA1)	TCEA1	1166	-0.618939	0.990875	1.60981	0.0519972	0.144019	0.00245682
R-spondin 1 (RSPO1)	RSPO1	114	-0.617822	0.376271	0.994093	0.0426492	0.687374	0.0463341
SMT3 suppressor of mif two 3 homolog 2 (S cerevisiae) (SUMO2)	SUMO2	2666	-0.617811	-0.0850619	0.532749	0.0250723	0.941755	0.229224
ARP3 actin-related protein 3 homolog (yeast) (ACTR3)	ACTR3	4136	-0.6174	0.182321	0.799721	0.0788991	0.910237	0.226467
Rap guanine nucleotide exchange factor (GEF) 5 (RAPGEF5)	RAPGEF5	56	-0.616581	0.242961	0.859542	0.0568873	0.850976	0.137649
fmdv_18		22	-0.616292	0.0632485	0.679541	0.0470947	0.965809	0.213404
v-myb myeloblastosis viral oncogene homolog (avian)-like 1 (MYBL1)	MYBL1	61	-0.615905	0.260223	0.876128	0.0845899	0.861599	0.18686
chromosome 12 open reading frame 65 (C12orf65)	C17H12orf65	1376	-0.6154	0.251282	0.866682	0.0292221	0.781981	0.0467888
structural maintenance of chromosomes 4 (SMC4)	SMC4	94	-0.615385	-0.0576089	0.557776	0.0437603	0.968252	0.314982
spindle and kinetochore associated complex subunit 1 (SKA1)	SKA1	64	-0.615232	-0.0108652	0.604367	0.0462007	0.994858	0.27524
minichromosome maintenance complex component 7 (MCM7)	MCM7	4060	-0.614796	-0.118255	0.496541	0.0572219	0.940085	0.450358
GLI pathogenesis-related 1 (glioma) (GLIPR1)	GLIPR1	408	-0.614385	1.05138	1.66576	0.0970953	0.225987	0.00973811
B-cell CLL/lymphoma 7A (BCL7A)	BCL7A	146	-0.614069	0.0751294	0.689199	0.0475149	0.959361	0.211332
tubulin, beta (TUBB)	TUBB	4563	-0.614043	-0.10277	0.511273	0.0570755	0.948199	0.431753
ataxin 7-like 1 (ATXN7L1)	ATXN7L1-AS1	47	-0.613774	0.522159	1.13593	0.0496684	0.552954	0.0302029
negative regulator of reactive oxygen species (NRROS)	NRROS	437	-0.613425	1.26254	1.87596	0.0588792	0.0519852	0.000755143
chromatin licensing and DNA replication factor 1 (CDT1)	CDT1	308	-0.61303	0.0271919	0.640222	0.0598906	0.988	0.304607
apoptosis-inducing, TAF9-like domain 1 (APITD1)	APITD1	421	-0.612914	-0.281616	0.331297	0.0371422	0.772512	0.576805
POU class 2 homeobox 2 (POU2F2)	POU2F2	84	-0.612468	0.190821	0.803289	0.0532853	0.886019	0.153843
MFNG O-fucosylpeptide 3-beta-N-acetylglucosaminyltransferase (MFNG)	MFNG	1103	-0.612163	1.22153	1.8337	0.0463682	0.0337551	0.00027896
interferon induced transmembrane protein 2 (1-8D) (IFITM2)	IFITM2	8870	-0.611958	0.664568	1.27653	0.0847187	0.509083	0.0409126
histone cluster 2, H2ac (HIST2H2AC)	HIST2H2AC	4518	-0.611223	0.464622	1.07584	0.0549404	0.63555	0.0500703
testis expressed 14 (TEX14)	TEX14	44	-0.611154	0.160764	0.771918	0.0629037	0.915287	0.20319
structural maintenance of chromosomes 2 (SMC2)	SMC2	85	-0.610975	0.323153	0.934127	0.0932091	0.818248	0.165142
G-2 and S-phase expressed 1 (GTSE1)	GTSE1	423	-0.610661	0.0551756	0.665837	0.0483921	0.971056	0.232292
family with sequence similarity 111, member B (FAM111B)	FAM111B	165	-0.610581	0.56938	1.17996	0.05545	0.52349	0.0302029
DBF4 homolog (S cerevisiae) (DBF4)	DBF4	93	-0.610553	0.393589	1.00414	0.063375	0.723283	0.0834571
mitochondrial ribosomal protein L1 (MRPL1)	MRPL1	362	-0.610425	-0.253027	0.357398	0.0521483	0.831845	0.600711
kelch-like 5 (Drosophila) (KLHL5)	KLHL5	86	-0.610422	-0.206814	0.403608	0.0302931	0.834116	0.433088
high-mobility group nucleosomal binding domain 2 (HMGN2)	HMGN2	3873	-0.610306	0.0482715	0.658577	0.0329927	0.970868	0.162505
solute carrier family 1 (glial high affinity glutamate transporter), member 3 (SLC1A3)	SLC1A3	56	-0.60987	0.423231	1.0331	0.059813	0.688327	0.0684405
GINS complex subunit 2 (Psf2 homolog) (GINS2)	GINS2	57	-0.609856	-0.00961965	0.600236	0.0677041	0.996474	0.359887
transmembrane 9 superfamily member 2 (TM9SF2)	TM9SF2	74	-0.609567	0.317631	0.927197	0.0438846	0.750737	0.0639059
centromere protein E, 312kDa (CENPE)	CENPE	193	-0.608588	0.268022	0.87661	0.0945149	0.86008	0.19881
breast cancer 1, early onset (BRCA1)	BRCA1	83	-0.608549	0.0832602	0.691809	0.0471964	0.955094	0.200319
downstream of Holliday junction recognition protein (HJURP)	HJURP	92	-0.608336	-0.00541116	0.602925	0.0570755	0.997421	0.326417
calponin 2 (CNN2)	CNN2	710	-0.608288	-0.10234	0.505949	0.0426492	0.940651	0.361878
transmembrane protein 163 (TMEM163)	TMEM163	139	-0.607913	0.287055	0.894968	0.0496684	0.796354	0.0941578
zinc finger protein 831 (ZNF831)	ZNF831	70	-0.606709	0.713918	1.32063	0.0871128	0.462952	0.0337975
uncharacterized LOC100848908 (LOC100848908), ncRNA	LOC100848908	81	-0.606469	0.21263	0.819099	0.0603549	0.876401	0.163102
H2A histone family, member V (H2AFV)	H2AFV	4242	-0.60621	0.37468	0.98089	0.0496684	0.708608	0.0622154
E2F transcription factor 8 (E2F8)	E2F8	69	-0.60557	0.220745	0.826315	0.0584195	0.867862	0.152502
Fc receptor-like 4 (FCRL4)	FCRL4	60	-0.605035	0.319042	0.924077	0.0738743	0.800991	0.133621
histone H2B type 1 (LOC505183)	H2B	1153	-0.604625	-0.310486	0.294139	0.0928155	0.824969	0.74231
cytochrome b5 type B (outer mitochondrial membrane) (CYB5B)	CYB5B	570	-0.60451	0.110713	0.715223	0.0768221	0.948199	0.275097
phosphoribosyl pyrophosphate synthetase 1 (PRPS1)	PRPS1	749	-0.603513	0.267111	0.870624	0.0475149	0.807829	0.0940191
actin related protein 2/3 complex, subunit 4, 20kDa (ARPC4)	ARPC4	2499	-0.603443	-0.182307	0.421136	0.0412806	0.87621	0.457891
solute carrier family 9, subfamily B, member 2 (SLC9B2)	SLC9B2	81	-0.601778	0.499924	1.1017	0.0598906	0.6034	0.0475248
family with sequence similarity 216, member A (FAM216A)	FAM216A	64	-0.600077	-0.54184	0.0582374	0.0549404	0.541813	0.950946
nucleosome assembly protein 1-like 1 (NAP1L1)	NAP1L1	4255	-0.599755	0.126609	0.726363	0.0408774	0.920517	0.140259
histone cluster 1, H3j (HIST1H3J)	HIST1H3J	40	-0.599681	-0.524536	0.0751456	0.0588812	0.571234	0.936843
ribonucleotide reductase M2 B (TP53 inducible) (RRM2B)	RRM2B	169	-0.599628	-0.0610272	0.5386	0.0434444	0.965343	0.319989
nucleosome assembly protein 1-like 1 (NAP1L1)	NAP1L1	3017	-0.599402	0.0707717	0.670174	0.0483921	0.961513	0.219463
membrane protein, palmitoylated 2 (MAGUK p55 subfamily member 2) (MPP2)	MPP2	41	-0.599195	-0.190185	0.40901	0.0432852	0.871245	0.480089
germ cell associated 2 (haspin) (GSG2)	GSG2	120	-0.598899	0.184962	0.783861	0.0845899	0.906864	0.231879
leupaxin (LPXN)	LPXN	416	-0.59813	0.502256	1.10039	0.0861777	0.654354	0.0776017
single-pass membrane protein with coiled-coil domains 4 (SMCO4)	SMCO4	639	-0.5974	0.211132	0.808532	0.0270082	0.809882	0.0467441
TBC1 domain family, member 10C (TBC1D10C)	TBC1D10C	160	-0.597269	0.153572	0.750841	0.0649543	0.918755	0.21049
cyclin B3 (CCNB3)	CCNB3	169	-0.597166	0.197868	0.795034	0.0686655	0.888766	0.189159
RNA binding motif (RNP1, RRM) protein 3 (RBM3)	RBM3	748	-0.597087	-0.164262	0.432825	0.0521483	0.902085	0.489882
TYRO protein tyrosine kinase binding protein (TYROBP)	TYROBP	253	-0.596924	0.691676	1.2886	0.0943692	0.488667	0.0402631
Dab, mitogen-responsive phosphoprotein, homolog 2 (Drosophila) (DAB2)	DAB2	66	-0.595807	0.649133	1.24494	0.0190098	0.16135	0.000569265
peptidylprolyl isomerase A (cyclophilin A) (PPIA)	PPIA	14849	-0.595425	-0.00222561	0.5932	0.0861777	0.998935	0.398618
T cell receptor alpha cluster	TRA@	57	-0.595099	0.163869	0.758969	0.0287589	0.867538	0.0658062
TPX2, microtubule-associated, homolog (Xenopus laevis) (TPX2)	TPX2	572	-0.59493	0.417087	1.01202	0.0607973	0.686553	0.0688442
fmdv_1		23	-0.594458	0.0966353	0.691093	0.0253299	0.930352	0.0898406
dual specificity phosphatase 11 (RNA/RNP complex 1-interacting) (DUSP11)	DUSP11	299	-0.59379	-0.038187	0.555603	0.0628197	0.9826	0.379075
C-type lectin domain family 2	CLEC2D	207	-0.592233	0.0834225	0.675656	0.0960464	0.963122	0.335468
aurora kinase A and ninein interacting protein (AUNIP)	AUNIP	45	-0.59223	-0.146037	0.446193	0.0528121	0.915772	0.470101
geminin, DNA replication inhibitor (GMNN)	GMNN	35	-0.59217	-0.138299	0.453871	0.0292221	0.89385	0.324254
regulator of G-protein signaling 19 (RGS19)	RGS19	996	-0.591844	0.599504	1.19135	0.0839703	0.548663	0.0483906
nudix (nucleoside diphosphate linked moiety X)-type motif 5 (NUDT5)	NUDT5	1148	-0.591814	-0.144144	0.44767	0.0713712	0.927761	0.525146
embryonic ectoderm development (EED)	EED	981	-0.591573	0.339343	0.930916	0.030679	0.668356	0.0282501
ArfGAP with GTPase domain, ankyrin repeat and PH domain 2 (AGAP2)	AGAP2	78	-0.591152	0.389137	0.98029	0.0569524	0.704358	0.0696738
zinc finger protein 713 (ZNF713)	ZNF713	44	-0.590857	0.263496	0.854353	0.0623686	0.829807	0.134426
BUB1 budding uninhibited by benzimidazoles 1 homolog beta (yeast) (BUB1B)	BUB1B	74	-0.590101	0.198217	0.788318	0.0910019	0.898455	0.232149
histone acetyltransferase 1 (HAT1)	HAT1	1152	-0.590001	-0.110765	0.479236	0.035328	0.928556	0.33766
phosphodiesterase 4D interacting protein (myomegalin) (PDE4DIP)	PDE4DIP	113	-0.589086	0.609679	1.19877	0.0568873	0.462106	0.0226445
fmdv_30		25	-0.588986	0.04658	0.635566	0.0329927	0.970797	0.161583
CD69 molecule (CD69)	CD69	84	-0.588705	-0.13622	0.452485	0.0588795	0.927198	0.483566
MAX dimerization protein 3 (MXD3)	MXD3	130	-0.588674	-0.355614	0.23306	0.0713712	0.760752	0.778292
ribosomal protein S21 (RPS21)	RPS21	25194	-0.58859	-0.025708	0.562882	0.0250723	0.983915	0.174624
cell division cycle 6 homolog (S cerevisiae) (CDC6)	CDC6	37	-0.588127	0.025617	0.613744	0.0371422	0.986149	0.199021
polo-like kinase 4 (Drosophila) (PLK4)	PLK4	156	-0.587836	0.197429	0.785265	0.0828146	0.895038	0.217045
mucosal vascular addressin cell adhesion molecule 1 (MADCAM1)	MADCAM1	30	-0.587825	0.379447	0.967271	0.0601511	0.716701	0.0786657
bradykinin receptor B1 (BDKRB1)	BDKRB1	227	-0.58695	-0.337078	0.249872	0.0470947	0.722517	0.708832
peptidylprolyl isomerase H (cyclophilin H) (PPIH)	PPIH	195	-0.586868	-0.0500942	0.536773	0.03834	0.969897	0.278773
kinesin family member 20B (KIF20B)	KIF20B	207	-0.586689	0.0316427	0.618331	0.0526339	0.984758	0.270293
B-cell CLL/lymphoma 7A (BCL7A)	BCL7A	302	-0.586162	0.217943	0.804105	0.0541711	0.859153	0.136205
hypoxanthine phosphoribosyltransferase 1 (HPRT1)	HPRT1	1204	-0.585303	0.0849869	0.67029	0.0541711	0.955171	0.228848
thymidylate synthetase (TYMS)	TYMS	315	-0.585117	0.0811131	0.66623	0.0454028	0.953285	0.190543
ring finger protein 157 (RNF157)	RNF157	1275	0.585943	0.0451424	-0.5408	0.0537083	0.977133	0.352862
actin binding LIM protein family, member 3 (ABLIM3)	ABLIM3	80	0.585954	-0.650122	-1.23608	0.0569976	0.413534	0.0180649
coiled-coil domain containing 8 (CCDC8)	CCDC8	470	0.586204	-0.358444	-0.944648	0.0549688	0.726606	0.0761921
protocadherin 1 (PCDH1)	PCDH1	556	0.586218	0.176098	-0.41012	0.0622721	0.898398	0.543369
tumor necrosis factor receptor superfamily, member 21 (TNFRSF21)	TNFRSF21	4991	0.586262	0.680996	0.0947346	0.03159	0.23186	0.889952
peptidase M20 domain containing 2 (PM20D2)	PM20D2	513	0.58674	0.211993	-0.374746	0.0724546	0.88024	0.611035
dehydrogenase/reductase (SDR family) member 12 (DHRS12)	DHRS12	610	0.586928	0.134859	-0.452069	0.0445057	0.915772	0.416139
transmembrane channel-like 5 (TMC5)	TMC5	182	0.586934	0.325532	-0.261401	0.0945833	0.806688	0.76925
claudin 7 (CLDN7)	CLDN7	995	0.588311	0.562729	-0.0255822	0.0725646	0.557728	0.980962
low density lipoprotein receptor-related protein 6 (LRP6)	LRP6	680	0.588384	-0.206509	-0.794893	0.0541196	0.869245	0.141818
target of myb1-like 2 (chicken) (TOM1L2)	TOM1L2	486	0.588449	-0.216969	-0.805418	0.0531417	0.859117	0.133287
cerebellar degeneration-related protein 2, 62kDa (CDR2)	CDR2	748	0.589036	0.450874	-0.138162	0.0423486	0.572722	0.849025
Ras association (RalGDS/AF-6) domain family (N-terminal) member 10 (RASSF10)	RASSF10	49	0.590483	-0.188907	-0.77939	0.03834	0.862448	0.0962245
ribosome binding protein 1 (RRBP1)	RRBP1	481	0.591206	0.329881	-0.261325	0.0945149	0.803984	0.771128
complement factor H (CFH)	CFH	852	0.591765	-0.00650108	-0.598266	0.040047	0.996643	0.229963
complement factor H (CFH)	CFH	773	0.591768	0.138085	-0.453683	0.0287589	0.892487	0.317179
protein tyrosine phosphatase, receptor type, D (PTPRD)	PTPRD	243	0.591922	0.495281	-0.0966402	0.0432852	0.526887	0.901243
5-oxoprolinase (ATP-hydrolysing) (OPLAH)	OPLAH	254	0.593182	-0.608619	-1.2018	0.0371422	0.355321	0.00743495
SH3-domain binding protein 4 (SH3BP4)	SH3BP4	931	0.59399	0.340679	-0.253311	0.0778898	0.782937	0.765828
prenylcysteine oxidase 1 (PCYOX1)	PCYOX1	3206	0.594596	-0.083271	-0.677867	0.0572264	0.957492	0.244154
BCL2-associated athanogene 3 (BAG3)	BAG3	348	0.597059	-0.354112	-0.951171	0.0677041	0.759959	0.102619
enoyl Coenzyme A hydratase domain containing 2 (ECHDC2)	ECHDC2	2232	0.598124	0.0945434	-0.503581	0.0905564	0.957534	0.504351
asparagine synthetase (ASNS)	ASNS	1511	0.598267	0.454476	-0.143791	0.0471964	0.599385	0.851465
chromosome 11 open reading frame 52 (C11orf52)	C15H11orf52	346	0.59867	0.101177	-0.497493	0.0659291	0.950484	0.457869
N-acetylated alpha-linked acidic dipeptidase-like 2 (NAALADL2)	NAALADL2	85	0.599037	0.262277	-0.336761	0.0897215	0.85774	0.687495
sortilin 1 (SORT1)	SORT1	612	0.59913	-0.110562	-0.709692	0.0493811	0.939085	0.191459
sushi, nidogen and EGF-like domains 1 (SNED1)	SNED1	101	0.599412	0.371027	-0.228384	0.0445057	0.68628	0.740693
aminoacylase 1 (ACY1)	ACY1	497	0.599551	0.00171132	-0.59784	0.0343613	0.998874	0.21049
Cbp/p300-interacting transactivator, with Glu/Asp-rich carboxy-terminal domain, 4 (CITED4)	CITED4	1812	0.604886	-0.3628	-0.967687	0.0582976	0.740599	0.0841085
DnaJ (Hsp40) homolog, subfamily C, member 3 (DNAJC3)	DNAJC3	709	0.605357	0.12753	-0.477827	0.0302931	0.911414	0.325849
annexin A4 (ANXA4)	ANXA4	325	0.605437	0.663562	0.0581246	0.0828146	0.498888	0.956868
signal transducer and activator of transcription 3 (acute-phase response factor) (STAT3)	STAT3	1449	0.605458	0.00302296	-0.602435	0.0329927	0.998258	0.203729
par-6 partitioning defective 6 homolog gamma (C elegans) (PARD6G)	PARD6G	81	0.606263	1.16738	0.561114	0.0565924	0.0718828	0.364518
pyrroline-5-carboxylate reductase 1 (PYCR1)	PYCR1	1753	0.606389	0.455255	-0.151135	0.0845899	0.698758	0.877672
glypican 1 (GPC1)	GPC1	11673	0.609998	0.110518	-0.49948	0.0648987	0.94549	0.463465
RasGEF domain family, member 1B (RASGEF1B)	RASGEF1B	1008	0.610246	-0.550646	-1.16089	0.0495719	0.51557	0.0251966
STEAP family member 3, metalloreductase (STEAP3)	STEAP3	938	0.612064	-0.343641	-0.955705	0.0263459	0.648032	0.0194144
zinc finger protein 677 (ZNF677)	ZNF677	170	0.612426	-0.019559	-0.631985	0.0476738	0.990466	0.261309
glutamine-fructose-6-phosphate transaminase 1 (GFPT1)	GFPT1	132	0.612568	1.08936	0.476796	0.0549097	0.101511	0.461589
translocase of inner mitochondrial membrane 13 homolog (yeast) (TIMM13)	TIMM13	310	0.614024	0.6821	0.0680768	0.0541711	0.399306	0.942719
unc-13 homolog B (C elegans) (UNC13B)	UNC13B	1578	0.614438	-0.221181	-0.835619	0.041869	0.844422	0.0957889
potassium channel, voltage gated eag related subfamily H, member 1 (KCNH1)	KCNH1	79	0.616184	-0.566133	-1.18232	0.0397085	0.446234	0.0127798
forkhead box A3 (FOXA3)	FOXA3	148	0.621801	-0.181265	-0.803066	0.0728423	0.90908	0.21716
acyl-Coenzyme A oxidase 2, branched chain (ACOX2)	ACOX2	402	0.621935	-0.0799102	-0.701845	0.0642525	0.962043	0.270224
family with sequence similarity 109, member A (FAM109A)	FAM109A	235	0.622628	0.00679621	-0.615832	0.0549215	0.996807	0.319135
complement factor H (CFH)	CFH	986	0.623655	0.232647	-0.391008	0.0253299	0.793572	0.424385
adenosine monophosphate deaminase 3 (AMPD3)	AMPD3	106	0.623698	-0.289261	-0.912959	0.0343613	0.761364	0.0509169
neuregulin 1 (NRG1), transcript variant ndf43	NRG1	220	0.623907	0.204349	-0.419557	0.0642525	0.887779	0.568431
SH3 domain containing ring finger 2 (SH3RF2)	PPP1R39	240	0.623907	-0.463411	-1.08732	0.0541711	0.642717	0.0501321
CUE domain containing 1 (CUEDC1)	CUEDC1	4315	0.626368	0.0577969	-0.568571	0.0623686	0.973382	0.395766
transmembrane protein 56 (TMEM56)	TMEM56	142	0.626563	0.261709	-0.364855	0.0981591	0.871396	0.684186
RAS and EF-hand domain containing (RASEF)	RASEF	96	0.627541	0.160144	-0.467398	0.0882695	0.928737	0.566124
G protein-coupled receptor 125 (GPR125)	GPR125	649	0.628218	1.09502	0.466804	0.0570755	0.119553	0.496208
dystroglycan 1 (dystrophin-associated glycoprotein 1) (DAG1)	DAG1	3402	0.629412	0.0636195	-0.565792	0.0476738	0.967377	0.34375
hook microtubule-tethering protein 2 (HOOK2)	HOOK2	191	0.630293	-0.108242	-0.738536	0.0298759	0.930971	0.111684
WD repeat domain, phosphoinositide interacting 1 (WIPI1)	WIPI1	294	0.630724	0.0124589	-0.618265	0.0592351	0.994858	0.341072
complement factor H-related 3 (CFHR3)	CFHR3	606	0.631309	0.243108	-0.388201	0.0310995	0.803984	0.479029
protein phosphatase 1, regulatory subunit 3B (PPP1R3B)	PPP1R3B	332	0.631687	-0.1188	-0.750487	0.0496684	0.938111	0.192964
carnitine O-octanoyltransferase (CROT)	CROT	269	0.63195	0.374935	-0.257014	0.0190098	0.570562	0.610614
CCAAT/enhancer binding protein (C/EBP), delta (CEBPD)	CEBPD	9722	0.632286	0.344134	-0.288152	0.0432852	0.732405	0.672537
RGM domain family, member B (RGMB)	RGMB	292	0.632436	-0.516897	-1.14933	0.0614467	0.616263	0.0510754
rogdi homolog (Drosophila) (ROGDI)	ROGDI	2791	0.632518	0.950872	0.318354	0.05141	0.179612	0.660911
bromodomain adjacent to zinc finger domain, 2B (BAZ2B)	BAZ2B	127	0.636416	0.0011819	-0.635234	0.0292221	0.999182	0.180476
chromosome 13 open reading frame 33 (C13orf33)	MEDAG	482	0.636943	-0.45288	-1.08982	0.0555969	0.66912	0.0585154
fucosyltransferase 2 (secretor status included) (FUT2)	FUT2	87	0.639179	0.157012	-0.482166	0.0754536	0.928526	0.535853
aldehyde dehydrogenase 1 family, member L2 (ALDH1L2)	ALDH1L2	44	0.641114	-0.531502	-1.17262	0.0476738	0.556869	0.0293478
filaggrin-like (LOC104971508)	LOC104971508	51	0.641445	0.546584	-0.0948607	0.0432852	0.514838	0.911436
glycine C-acetyltransferase (2-amino-3-ketobutyrate coenzyme A ligase) (GCAT)	GCAT	441	0.642133	-0.149043	-0.791177	0.0493811	0.919324	0.17149
proprotein convertase subtilisin/kexin type 5 (PCSK5)	PCSK5	233	0.642261	-0.000376812	-0.642638	0.060325	0.999873	0.331354
deiodinase, iodothyronine, type II (DIO2)	DIO2	2001	0.643054	0.393612	-0.249441	0.0223676	0.579361	0.649357
homer homolog 2 (Drosophila) (HOMER2)	HOMER2	1006	0.644703	-0.101674	-0.746377	0.0408774	0.943934	0.162091
complement factor H (CFH)	CFH	775	0.645419	0.397692	-0.247728	0.0190098	0.54346	0.630221
peptidase M20 domain containing 2 (PM20D2)	PM20D2	393	0.647353	0.185076	-0.462277	0.049414	0.894119	0.487023
castor zinc finger 1 (CASZ1)	CASZ1	465	0.647541	0.0760548	-0.571486	0.0327299	0.955783	0.270084
activating transcription factor 5 (ATF5)	ATF5	1426	0.647689	0.501542	-0.146147	0.0145508	0.338684	0.784285
BPI fold containing family B, member 6 (BPIFB6)	BPIFB6	113	0.648695	0.672656	0.0239612	0.0823728	0.530503	0.984526
calpain 5 (CAPN5)	CAPN5	1637	0.650138	-0.0599725	-0.710111	0.0805574	0.975814	0.330284
pyruvate dehydrogenase kinase, isozyme 2 (PDK2)	PDK2	1861	0.650198	-0.354266	-1.00446	0.0927774	0.810003	0.158754
mucin 16, cell surface associated (MUC16)	MUC16	121	0.651381	0.374754	-0.276628	0.0475149	0.726858	0.715627
mucin 16, cell surface associated (MUC16)	MUC16	304	0.652607	-0.673339	-1.32595	0.0988334	0.564853	0.0589933
tsukushi, small leucine rich proteoglycan (TSKU)	TSKU	612	0.65573	-0.770075	-1.4258	0.0597905	0.386276	0.0166134
ring finger protein 128 (RNF128)	RNF128	751	0.655749	-0.241946	-0.897694	0.0530762	0.858526	0.132593
wingless-type MMTV integration site family, member 11 (WNT11)	WNT11	104	0.655841	0.685574	0.0297324	0.0473149	0.402756	0.976255
Kruppel-like factor 9 (KLF9)	KLF9	263	0.656894	0.164636	-0.492257	0.0411446	0.9014	0.414175
golgi membrane protein 1 (GOLM1)	GOLM1	2274	0.658882	0.2552	-0.403682	0.0945149	0.881297	0.659606
DnaJ (Hsp40) homolog, subfamily C, member 3 (DNAJC3)	DNAJC3	1527	0.659122	0.376104	-0.283018	0.0472305	0.727152	0.708924
LOC511259 (MGC148692)	MGC148692	40	0.660172	0.635306	-0.0248656	0.0292221	0.332037	0.976247
Ras protein-specific guanine nucleotide-releasing factor 2 (RASGRF2)	RASGRF2	159	0.66041	0.371166	-0.289244	0.03834	0.705132	0.670194
frizzled homolog 9 (Drosophila) (FZD9)	FZD9	167	0.662092	0.237264	-0.424828	0.0651303	0.87602	0.592594
solute carrier family 2, member 9 (SLC2A9)	SLC2A9	126	0.664797	0.084938	-0.57986	0.0145508	0.930435	0.1086
relaxin/insulin-like family peptide receptor 2 (RXFP2)	RXFP2	78	0.664951	-0.0614985	-0.726449	0.0196588	0.959273	0.0915995
uncharacterized LOC104970269 (LOC104970269)	LOC104970269	142	0.665971	0.135391	-0.53058	0.0595848	0.937123	0.465159
reticulon 3 (RTN3)	RTN3	67	0.667789	1.22706	0.559273	0.0337448	0.0285078	0.306476
epithelial membrane protein 2 (EMP2)	EMP2	1150	0.668562	0.577846	-0.0907154	0.0294639	0.422395	0.907556
SET domain containing (lysine methyltransferase) 7 (SETD7)	SETD7	824	0.669501	-0.25429	-0.923791	0.0360717	0.820775	0.072401
NACC family member 2, BEN and BTB (POZ) domain containing (NACC2)	NACC2	960	0.669884	0.381158	-0.288727	0.0398967	0.705109	0.681211
pentraxin-related gene, rapidly induced by IL-1 beta (PTX3)	PTX3	33	0.67087	0.574855	-0.0960156	0.0549215	0.568371	0.922949
high density lipoprotein binding protein (vigilin) (HDLBP)	HDLBP	547	0.67367	0.2822	-0.39147	0.0454032	0.814915	0.574748
synaptotagmin IV (SYT4)	SYT4	969	0.674825	-0.137412	-0.812237	0.0364888	0.920517	0.126139
aminoadipate aminotransferase (AADAT)	AADAT	315	0.676485	-0.000723646	-0.677209	0.0472524	0.999685	0.27437
TBC1 domain family member 30 (TBC1D30)	TBC1D30	203	0.677783	0.28856	-0.389223	0.0623686	0.840284	0.636072
dystrophin (DMD)	DMD	406	0.678985	0.202458	-0.476527	0.0656158	0.9014	0.549606
chromosome 1 open reading frame 21 (C1orf21)	C16H1orf21	257	0.681932	0.104382	-0.57755	0.0200953	0.930992	0.215146
GRB2 associated regulator of MAPK1 subtype 1 (GAREM1)	GAREM1	264	0.683625	-0.744867	-1.42849	0.0426492	0.347191	0.00850332
mutated in colorectal cancers (MCC)	MCC	84	0.68419	0.178593	-0.505597	0.0483921	0.905339	0.464009
Cbp/p300-interacting transactivator, with Glu/Asp-rich carboxy-terminal domain, 4 (CITED4)	CITED4	1280	0.684233	-0.235576	-0.919809	0.0531417	0.871396	0.14127
WW and C2 domain containing 1 (WWC1)	WWC1	102	0.684708	0.415865	-0.268843	0.0747136	0.762758	0.784285
castor zinc finger 1 (CASZ1)	CASZ1	508	0.689153	-0.226385	-0.915538	0.0416924	0.862242	0.103884
protein arginine methyltransferase 8 (PRMT8)	PRMT8	154	0.690096	0.653975	-0.0361206	0.0861292	0.589508	0.977667
phospholipase C, beta 4 (PLCB4)	PLCB4	1339	0.691945	-0.0628768	-0.754822	0.0833818	0.976532	0.335921
nuclear factor I/B (NFIB)	NFIB	1044	0.694891	-0.0515174	-0.746408	0.0470947	0.976538	0.226966
collagen triple helix repeat containing 1 (CTHRC1)	CTHRC1	157	0.695057	-0.367214	-1.06227	0.0858516	0.812094	0.153688
high density lipoprotein binding protein (vigilin) (HDLBP)	HDLBP	992	0.69544	0.513033	-0.182408	0.0416924	0.587921	0.826495
RGM domain family, member B (RGMB)	RGMB	1013	0.698935	-0.263894	-0.96283	0.059159	0.8625	0.150146
nicotinate phosphoribosyltransferase (NAPRT)	NAPRT	6755	0.699784	0.800481	0.100697	0.0848932	0.475643	0.934834
GIPC PDZ domain containing family member 2 (GIPC2)	GIPC2	793	0.701054	0.554853	-0.146201	0.0683786	0.648638	0.89198
Kruppel-like factor 9 (KLF9)	KLF9	290	0.703776	0.228186	-0.47559	0.0371422	0.857533	0.456632
growth arrest and DNA-damage-inducible, gamma (GADD45G)	GADD45G	1265	0.70462	-0.943176	-1.6478	0.088744	0.3758	0.0223174
solute carrier family 15 (oligopeptide transporter), member 2 (SLC15A2)	SLC15A2	145	0.706186	-0.371234	-1.07742	0.0847259	0.812501	0.152655
G protein-coupled receptor, family C, group 5, member B (GPRC5B)	GPRC5B	678	0.707604	0.134087	-0.573518	0.0553342	0.940164	0.440838
SIX homeobox 4 (SIX4)	SIX4	693	0.709611	-0.133691	-0.843303	0.0711789	0.944878	0.258486
phosphodiesterase 4D (PDE4D)	PDE4D	37	0.710171	0.736826	0.0266545	0.0306832	0.304889	0.977043
epidermal growth factor receptor (EGFR)	EGFR	175	0.713036	0.213218	-0.499818	0.0426492	0.88024	0.464285
Rho-related BTB domain containing 3 (RHOBTB3)	RHOBTB3	433	0.719214	0.136144	-0.58307	0.0698304	0.944563	0.480688
ATPase, class II, type 9A (ATP9A)	ATP9A	3182	0.7199	0.144264	-0.575635	0.0190098	0.8968	0.221524
epithelial membrane protein 2 (EMP2)	EMP2	3232	0.720846	0.644028	-0.0768175	0.0200953	0.3248	0.919688
peroxisome proliferator-activated receptor alpha (PPARA)	PPARA	1556	0.722423	0.243039	-0.479384	0.0606058	0.882181	0.567425
sel-1 suppressor of lin-12-like 3 (SEL1L3)	SEL1L3	1052	0.722719	-0.119623	-0.842341	0.0553342	0.948199	0.225339
fibrillin 1 (FBN1)	FBN1	1523	0.725327	0.208456	-0.516871	0.0680097	0.907245	0.546225
proline 4-hydroxylase, alpha polypeptide II (P4HA2)	P4HA2	1242	0.72842	0.249606	-0.478814	0.0416924	0.854068	0.492933
tenascin XB (TNXB), transcript variant XB	TNXB	381	0.733217	-0.0775178	-0.810735	0.0996128	0.973454	0.360911
Kruppel-like factor 9 (KLF9)	KLF9	1492	0.733791	0.196989	-0.536801	0.0462007	0.897343	0.452363
glutamic-pyruvate transaminase (alanine aminotransferase) (GPT)	GPT	260	0.734782	-0.384397	-1.11918	0.0544278	0.776756	0.0927513
phosphatidylinositol-specific phospholipase C, X domain containing 2 (PLCXD2)	PLCXD2	271	0.743218	0.563472	-0.179746	0.0145508	0.328292	0.756066
filaggrin (FLG)	FLG	55	0.743574	0.670163	-0.0734109	0.0190098	0.296838	0.924094
leptin receptor (LEPR)	LEPR	148	0.754287	-0.0359878	-0.790274	0.0475149	0.986191	0.248593
complement factor H-related 1 (CFHR1)	CFHR1	634	0.754594	-0.0738575	-0.828451	0.03834	0.965074	0.177397
prominin 1 (PROM1)	PROM1	173	0.75511	0.423801	-0.331309	0.0818989	0.792135	0.761264
pre-B-cell leukemia homeobox 1 (PBX1)	PBX1	172	0.755909	0.305464	-0.450445	0.0727406	0.861765	0.640148
FERM domain containing 8 (FRMD8)	FRMD8	2960	0.756299	0.785722	0.0294229	0.0537969	0.442589	0.981123
NDRG family member 2 (NDRG2)	NDRG2	11186	0.757915	-0.147607	-0.905522	0.0862902	0.946146	0.289031
proline dehydrogenase (oxidase) 1 (PRODH)	PRODH	222	0.768182	0.0105196	-0.757663	0.0678883	0.996643	0.358759
solute carrier family 12 (sodium/potassium/chloride transporters), member 2 (SLC12A2)	SLC12A2	183	0.771372	0.111215	-0.660157	0.0941573	0.961962	0.500763
quiescin Q6 sulfhydryl oxidase 1 (QSOX1)	QSOX1	19199	0.772167	-0.0912313	-0.863398	0.0686655	0.965881	0.286032
Cbp/p300-interacting transactivator, with Glu/Asp-rich carboxy-terminal domain, 4 (CITED4)	CITED4	7267	0.772969	0.673742	-0.0992268	0.0583024	0.570713	0.934834
angiomotin (AMOT)	AMOT	550	0.774831	-0.54399	-1.31882	0.0839457	0.722186	0.102365
period homolog 1 (Drosophila) (PER1)	PER1	765	0.776126	0.265585	-0.510541	0.0407962	0.852048	0.486565
pygopus homolog 2 (Drosophila) (PYGO2)	PYGO2	48	0.778747	0.216489	-0.562258	0.082638	0.918163	0.569376
histidine rich carboxyl terminus 1 (HRCT1)	HRCT1	294	0.779532	0.466295	-0.313237	0.0432852	0.696981	0.719503
sodium channel, nonvoltage-gated 1, beta (Liddle syndrome) (SCNN1B)	SCNN1B	427	0.779781	0.423981	-0.3558	0.0301364	0.686183	0.623286
glutamine-fructose-6-phosphate transaminase 1 (GFPT1)	GFPT1	329	0.784786	0.298649	-0.486137	0.0306832	0.806997	0.4724
mucin 4, cell surface associated (MUC4)	MUC4	102	0.785321	-0.67983	-1.46515	0.0454028	0.512764	0.021492
cytochrome P450, family 21, subfamily A, polypeptide 2 (CYP21A2)	CYP21A2	1183	0.785414	1.05577	0.270358	0.0724546	0.33346	0.811645
tumor protein D52-like 1 (TPD52L1)	TPD52L1	97	0.785658	-0.0774533	-0.863112	0.030679	0.962231	0.143978
KIAA0408 (KIAA0408)	KIAA0408	93	0.786733	-0.0526374	-0.83937	0.0899924	0.983958	0.363492
family with sequence similarity 174 member B (FAM174B)	FAM174B	474	0.789276	0.738513	-0.0507627	0.0570755	0.526224	0.968404
TIMP metallopeptidase inhibitor 4 (TIMP4)	TIMP4	433	0.790226	-0.0895687	-0.879795	0.0531008	0.964405	0.238146
proline 4-hydroxylase, alpha polypeptide II (P4HA2)	P4HA2	1127	0.794556	0.313755	-0.480802	0.0292221	0.791572	0.472744
fucosyltransferase 1 (galactoside 2-alpha-L-fucosyltransferase, H blood group) (FUT1)	FUT1	114	0.797873	-0.146141	-0.944013	0.0665975	0.945224	0.246971
leucine rich repeat containing 2 (LRRC2)	LRRC2	108	0.800273	-0.00612317	-0.806396	0.049414	0.997723	0.282498
ubiquitin specific peptidase 53 (USP53)	USP53	242	0.800473	-0.0519701	-0.852443	0.0190098	0.971302	0.0944088
kinesin family member 1A (KIF1A)	KIF1A	271	0.802203	0.861538	0.0593349	0.0628036	0.458049	0.964601
thioredoxin interacting protein (TXNIP)	TXNIP	10781	0.803966	0.158548	-0.645418	0.0292221	0.914237	0.292345
uncharacterized LOC100297236 (LOC100297236), misc_RNA	LOC100297236	296	0.809313	0.193682	-0.615631	0.0416924	0.907885	0.408206
angiomotin (AMOT)	AMOT	688	0.818778	-0.370701	-1.18948	0.0782264	0.841928	0.165057
kelch-like family member 40 (KLHL40)	KLHL40	173	0.819096	-0.281018	-1.10011	0.0799971	0.890566	0.208789
tumor protein D52-like 1 (TPD52L1)	TPD52L1	366	0.825023	0.136517	-0.688506	0.0475149	0.944563	0.385616
peroxisome proliferator-activated receptor gamma, coactivator 1 alpha (PPARGC1A)	PPARGC1A	124	0.83101	0.0594831	-0.771527	0.0927774	0.982795	0.4523
Fc fragment of IgG binding protein (FCGBP)	FCGBP	124	0.833602	0.648447	-0.185155	0.0845899	0.683391	0.892135
glutamine-fructose-6-phosphate transaminase 1 (GFPT1)	GFPT1	2951	0.835351	0.28774	-0.547612	0.0754536	0.887859	0.605339
family with sequence similarity 174, member B (FAM174B)	FAM174B	2170	0.838168	0.330679	-0.507489	0.0487683	0.837191	0.572238
cadherin 26	CDH26	443	0.845781	-0.756178	-1.60196	0.0721785	0.592159	0.0525967
S100 calcium binding protein B (S100B)	S100B	961	0.849476	-0.162239	-1.01171	0.0483827	0.935689	0.184178
prominin 1 (PROM1)	PROM1	95	0.852309	0.620584	-0.231725	0.0250723	0.494581	0.779168
mitochondrial tumor suppressor 1 (MTUS1)	MTUS1	2301	0.852402	0.304958	-0.547445	0.0343613	0.829807	0.469015
transforming, acidic coiled-coil containing protein 2 (TACC2)	TACC2	772	0.85261	-0.287183	-1.13979	0.0472305	0.866823	0.121409
carboxypeptidase D (CPD)	CPD	1946	0.85929	0.131138	-0.728152	0.0541196	0.951787	0.406177
solute carrier family 4, sodium bicarbonate cotransporter, member 4 (SLC4A4)	SLC4A4	141	0.866798	-0.127191	-0.993989	0.0292221	0.941189	0.115758
ATPase, aminophospholipid transporter, class I, type 8A, member 2 (ATP8A2)	ATP8A2	173	0.869591	0.145357	-0.724234	0.0324823	0.935284	0.302605
NTPase, KAP family P-loop domain containing 1 (NKPD1)	NKPD1	769	0.881035	0.908876	0.0278412	0.0930135	0.555302	0.987192
odd-skipped related 1 (OSR1)	OSR1	1366	0.883992	-0.718578	-1.60257	0.040047	0.524455	0.0193145
anoctamin 1, calcium activated chloride channel (ANO1)	ANO1	736	0.887944	0.502299	-0.385646	0.0797412	0.788463	0.761891
immunoglobulin heavy chain variable region		258	0.894037	-0.348506	-1.24254	0.0882695	0.87727	0.206561
guanylate binding protein 5 (GBP5)	GBP5	151	0.894159	0.705711	-0.188448	0.094077	0.68987	0.901487
zinc finger and BTB domain containing 16 (ZBTB16)	ZBTB16	442	0.895297	-0.0737731	-0.96907	0.0597905	0.976532	0.282467
fibronectin type III domain containing 3B (FNDC3B)	FNDC3B	134	0.901982	1.17462	0.272634	0.0292221	0.134516	0.7617
kelch-like family member 40 (KLHL40)	KLHL40	244	0.903679	-0.212126	-1.1158	0.059326	0.925511	0.206258
mucin 4, cell surface associated (MUC4)	MUC4	3476	0.920063	-0.221392	-1.14146	0.0531417	0.918701	0.180936
mucin 5B, oligomeric mucus/gel-forming (MUC5B)	MUC5B	3984	0.923966	-0.433808	-1.35777	0.0981387	0.848844	0.193751
guanylate binding protein 4 (GBP4)	GBP4	351	0.949137	0.771995	-0.177143	0.035333	0.502906	0.876211
complement factor H (CFH)	CFH	741	0.959828	-0.242507	-1.20234	0.0302931	0.887217	0.0875937
SAM pointed domain containing ets transcription factor (SPDEF)	SPDEF	637	0.970899	0.229365	-0.741534	0.0768221	0.931389	0.530963
immunoglobulin heavy chain variable region		444	0.988978	0.482735	-0.506244	0.0516208	0.789506	0.654195
zinc finger and BTB domain containing 16 (ZBTB16)	ZBTB16	72	1.01236	0.494384	-0.517974	0.0471964	0.778114	0.63739
immunoglobulin heavy chain variable region		628	1.03634	0.153806	-0.882532	0.0523175	0.952806	0.395884
HECT domain containing 2 (HECTD2)	HECTD2	144	1.07431	1.41575	0.341443	0.0454028	0.225987	0.790859
peroxisomal D3,D2-enoyl-CoA isomerase (PECI)	ECI2	211	1.12858	0.523516	-0.605062	0.0275663	0.726341	0.517823
guanylate binding protein family, member 6 (GBP6)	GBP6	171	1.16475	1.88031	0.71556	0.059159	0.169543	0.599889
tyrosine aminotransferase (TAT)	TAT	81	1.17611	2.56656	1.39044	0.0549404	0.0320543	0.215231
ChaC glutathione-specific gamma-glutamylcyclotransferase 1 (CHAC1)	CHAC1	224	1.2078	0.685249	-0.522547	0.0270082	0.642783	0.621267
nuclear transcription factor Y, gamma (NFYC)	NFYC	21119	1.21641	1.52578	0.309367	0.0401757	0.230554	0.829354
uncharacterized LOC100847245 (LOC100847245), ncRNA	LOC100847245	40	1.2381	1.54256	0.304457	0.0829347	0.409208	0.878066
zinc finger and BTB domain containing 16 (ZBTB16)	ZBTB16	124	1.32391	0.668713	-0.655198	0.0301364	0.714708	0.58595
tropomyosin 2 (beta) (TPM2)	TPM2	2555	1.36347	-0.809725	-2.1732	0.0991053	0.792135	0.153495
anterior gradient homolog 2 (AGR2)	AGR2	622	1.42774	-0.455932	-1.88367	0.0469003	0.873183	0.121843
pyruvate dehydrogenase kinase, isozyme 4 (PDK4)	PDK4	122	1.44045	0.625317	-0.815137	0.0508075	0.81849	0.610407
guanylate binding protein family, member 6 (GBP6)	GBP6	74	1.54184	2.86422	1.32238	0.0343613	0.0273558	0.293345
fibrinogen-like 2 (FGL2)	FGL2	79	1.56693	3.04477	1.47784	0.0292221	0.0120824	0.208112
guanylate binding protein family, member 6 (GBP6)	GBP6	147	1.57288	2.56033	0.987451	0.0423224	0.0920152	0.519882
myosin binding protein H (MYBPH)	MYBPH	154	1.74201	0.539678	-1.20233	0.0775509	0.902872	0.582885
ankyrin repeat domain 1 (ANKRD1)	ANKRD1	104	2.11612	1.03205	-1.08408	0.0470947	0.776029	0.634035
