# Supplementary material for: Transcriptomic Analysis of Persistent Infection with Foot-and-Mouth Disease Virus in Cattle Suggests Impairment of Apoptosis and Cell-Mediated Immunity in the Nasopharynx
Source: PLoS One. 2016 Sep 19;11(9):e0162750. doi: 10.1371/journal.pone.0162750 (PMC5028045; doi:10.1371/journal.pone.0162750)
Supplement: S2 Table — The probes are sorted by the values in the highlighted log2FC column. Cells with log2FC values are shaded based on a 3-color gradient between lowest/most negative (red) and highest/most positive (blue), centered on zero (white). Q-values <0.1 are shown in bold type. (avg. signal: average signal intensity across all arrays, log2FC: log2 fold change, q: adjusted p-value associated with each log2FC value). (XLSX) [file pone.0162750.s004.xlsx]

## Sheet: Table S2
description	gene	avg. signal	log2FC NC/CR	log2FC NC/CO	log2FC CR/CO	q-value NC/CR	q-value NC/CO	q-value CR/CO
fibrinogen-like 2 (FGL2)	FGL2	79	1.56693	3.04477	1.47784	0.0292221	0.0120824	0.208112
guanylate binding protein family, member 6 (GBP6)	GBP6	74	1.54184	2.86422	1.32238	0.0343613	0.0273558	0.293345
tyrosine aminotransferase (TAT)	TAT	81	1.17611	2.56656	1.39044	0.0549404	0.0320543	0.215231
guanylate binding protein family, member 6 (GBP6)	GBP6	147	1.57288	2.56033	0.987451	0.0423224	0.0920152	0.519882
polo-like kinase 1 (Drosophila) (PLK1)	PLK1	1267	-0.724347	1.59218	2.31653	0.0927774	0.0784679	0.00196836
dual specificity phosphatase 2 (DUSP2)	DUSP2	239	-0.770705	1.27859	2.04929	0.0441861	0.0920152	0.000947786
negative regulator of reactive oxygen species (NRROS)	NRROS	437	-0.613425	1.26254	1.87596	0.0588792	0.0519852	0.000755143
reticulon 3 (RTN3)	RTN3	67	0.667789	1.22706	0.559273	0.0337448	0.0285078	0.306476
MFNG O-fucosylpeptide 3-beta-N-acetylglucosaminyltransferase (MFNG)	MFNG	1103	-0.612163	1.22153	1.8337	0.0463682	0.0337551	0.00027896
par-6 partitioning defective 6 homolog gamma (C elegans) (PARD6G)	PARD6G	81	0.606263	1.16738	0.561114	0.0565924	0.0718828	0.364518
olfactomedin 1 (OLFM1)	OLFM1	219	-0.865893	-2.13845	-1.27255	0.0861777	0.0349459	0.173976
