# Supplementary material for: Transcriptomic Analysis of Persistent Infection with Foot-and-Mouth Disease Virus in Cattle Suggests Impairment of Apoptosis and Cell-Mediated Immunity in the Nasopharynx
Source: PLoS One. 2016 Sep 19;11(9):e0162750. doi: 10.1371/journal.pone.0162750 (PMC5028045; doi:10.1371/journal.pone.0162750)
Supplement: S3 Table — The probes are sorted by the values in the highlighted log2FC column. Cells with log2FC values are shaded based on a 3-color gradient between lowest/most negative (red) and highest/most positive (blue), centered on zero (white). Q-values <0.1 are shown in bold type. (avg. signal: average signal intensity across all arrays, log2FC: log2 fold change, q: adjusted p-value associated with each log2FC value). (XLSX) [file pone.0162750.s005.xlsx]

## Sheet: Table S3
description	gene	avg. signal	log2FC NC/CR	log2FC NC/CO	log2FC CR/CO	q-value NC/CR	q-value NC/CO	q-value CR/CO
chemokine (C-C motif) ligand 19 (CCL19)	CCL19	975	-1.34253	2.40908	3.7516	0.063308	0.120465	0.00247691
inducible T-cell co-stimulator (ICOS)	ICOS	563	-1.07685	1.69969	2.77654	0.0972365	0.279776	0.0140661
transmembrane protein 156 (TMEM156)	TMEM156	377	-1.00083	1.72599	2.72682	0.0613282	0.137075	0.00288855
ZFP3 zinc finger protein (ZFP3)	ZFP3	791	-1.39739	1.32301	2.7204	0.0747371	0.567374	0.0489909
interleukin 21 receptor (IL21R)	IL21R	1201	-1.15318	1.50828	2.66146	0.0945149	0.404387	0.0274634
aryl hydrocarbon receptor repressor-like (AHRR)	AHRR	5266	-1.11752	1.42126	2.53877	0.0762166	0.381429	0.0204997
lymphotoxin beta (TNF superfamily, member 3) (LTB)	LTB	4708	-1.20403	1.31882	2.52285	0.0597905	0.432936	0.0214001
regulator of G-protein signaling 13 (RGS13)	RGS13	177	-1.40469	1.06805	2.47275	0.0508075	0.615951	0.0418065
suppression inducing transmembrane adaptor 1 (SIT1)	SIT1	1634	-1.00529	1.46714	2.47243	0.0747136	0.279993	0.0114192
CD19 molecule (CD19)	CD19	2103	-1.26742	1.18905	2.45647	0.0727406	0.568371	0.04813
LIM domain containing 2 (LIMD2)	LIMD2	424	-0.995834	1.4558	2.45164	0.0613282	0.238727	0.00726161
basic leucine zipper transcription factor, ATF-like (BATF)	BATF	959	-1.03645	1.39414	2.43059	0.0845899	0.363055	0.0200323
lymphotoxin beta (TNF superfamily, member 3) (LTB)	LTB	6295	-1.02576	1.40087	2.42663	0.0929942	0.370714	0.0224838
bridging integrator 2 (BIN2)	BIN2	388	-0.847933	1.56343	2.41137	0.0724546	0.12846	0.0030674
lymphotoxin beta (TNF superfamily, member 3) (LTB)	LTB	1518	-1.2259	1.18505	2.41095	0.049465	0.46935	0.0202396
cytochrome P450, family 1, subfamily B, polypeptide 1 (CYP1B1)	CYP1B1	342	-1.03076	1.34151	2.37226	0.0754536	0.364046	0.0184063
CD22 molecule (CD22)	CD22	2406	-1.30812	1.05602	2.36414	0.08903	0.675721	0.0860238
POU class 2 homeobox 2 (POU2F2)	POU2F2	496	-1.04022	1.31517	2.35539	0.0623437	0.342431	0.0135034
BCL2-related protein A1 (BCL2A1)	BCL2A1	825	-1.18247	1.15989	2.34236	0.0940878	0.583463	0.0617717
adrenomedullin 5 (putative) (ADM5)	ADM5	469	-0.879467	1.45731	2.33678	0.0515571	0.1239	0.00193232
polo-like kinase 1 (Drosophila) (PLK1)	PLK1	1267	-0.724347	1.59218	2.31653	0.0927774	0.0784679	0.00196836
lymphocyte cytosolic protein 1 (L-plastin) (LCP1)	LCP1	3557	-1.01688	1.2732	2.29008	0.0916634	0.427167	0.0300708
GTPase, IMAP family member 1 (GIMAP1)	GIMAP1	2466	-0.938568	1.34196	2.28053	0.0544278	0.225987	0.00551458
membrane-spanning 4-domains, subfamily A, member 1 (MS4A1), CD20	MS4A1	3209	-1.33576	0.914506	2.25027	0.0780108	0.723409	0.0987923
leucine-rich repeats and calponin homology (CH) domain containing 4 (LRCH4)	LRCH4	1312	-0.811407	1.43269	2.24409	0.0937741	0.19868	0.00770052
raftlin, lipid raft linker 1 (RFTN1)	RFTN1	1847	-0.91803	1.2795	2.19753	0.0709271	0.301532	0.0121507
toll-like receptor 10 (TLR10)	TLR10	293	-1.41832	0.777723	2.19604	0.0471964	0.740213	0.0658183
ceruloplasmin-like (ferroxidase) (CP)	CP	419	-1.22387	0.968617	2.19249	0.0920279	0.686183	0.0930194
uncharacterized LOC104973058 (LOC104973058)	LOC104973058	147	-1.13114	1.05929	2.19043	0.0335816	0.389102	0.00783824
tumor necrosis factor receptor superfamily, member 18 (TNFRSF18)	TNFRSF18	488	-0.91399	1.27503	2.18902	0.068798	0.291477	0.011151
coronin, actin binding protein, 1A (CORO1A)	CORO1A	1362	-1.06236	1.11968	2.18203	0.0912534	0.539572	0.0497217
tumor necrosis factor, alpha-induced protein 8-like 2 (TNFAIP8L2)	TNFAIP8L2	402	-0.792216	1.38866	2.18088	0.0713427	0.15312	0.00399563
T cell receptor alpha cluster	TRA@	3222	-1.02221	1.14309	2.1653	0.0845899	0.489648	0.0374997
RAS guanyl releasing protein 2 (calcium and DAG-regulated) (RASGRP2)	RASGRP2	1152	-0.857989	1.25237	2.11036	0.0812518	0.29619	0.0131797
chromosome 2 open reading frame 40, augurin (C11H2orf40) (C2orf40)	C11H2orf40	427	-1.02183	1.04864	2.07047	0.0145508	0.149454	0.000300856
hematopoietically expressed homeobox (HHEX)	HHEX	205	-1.00449	1.04841	2.0529	0.04542	0.388234	0.0116049
LPP antisense RNA 2 (LPP-AS2), long non-coding RNA	LPP-AS2	159	-1.32998	0.721624	2.0516	0.0493467	0.752267	0.0743929
A kinase (PRKA) anchor protein 5 (AKAP5)	AKAP5	307	-1.02606	1.02334	2.0494	0.0576086	0.489156	0.0268294
dual specificity phosphatase 2 (DUSP2)	DUSP2	239	-0.770705	1.27859	2.04929	0.0441861	0.0920152	0.000947786
activation-induced cytidine deaminase (AICDA)	AICDA	165	-1.43599	0.60241	2.0384	0.0474223	0.819901	0.0980605
v-myb avian myeloblastosis viral oncogene homolog-like 2 (MYBL2)	MYBL2	3154	-0.960452	1.06568	2.02613	0.0847187	0.495043	0.0387292
raftlin, lipid raft linker 1 (RFTN1)	RFTN1	1312	-1.09046	0.934858	2.02532	0.0263706	0.390522	0.00532951
FYN binding protein (FYB)	FYB	251	-0.818681	1.19638	2.01506	0.0683786	0.25909	0.00896462
Bruton tyrosine kinase (BTK)	BTK	262	-0.876344	1.10329	1.97963	0.084702	0.408417	0.0257326
Rap1-GTP-interacting adaptor molecule (APBB1IP)	APBB1IP	403	-1.04188	0.93296	1.97484	0.0469003	0.497492	0.0204114
histone cluster 1, H1a (HIST1H1A)	HIST1H1A	159	-1.25315	0.709702	1.96285	0.0549215	0.752267	0.0836077
myosin IG (MYO1G)	MYO1G	1504	-0.692664	1.26144	1.95411	0.0920279	0.175966	0.00624842
serine/threonine kinase 17b (STK17B)	STK17B	707	-0.883105	1.06609	1.9492	0.0541711	0.340971	0.0115437
interleukin 2 receptor, alpha, CD25 (IL2RA)	IL2RA	289	-1.01616	0.907332	1.92349	0.0501756	0.524455	0.0270425
ras homolog gene family, member H (RHOH)	RHOH	447	-0.989871	0.9201	1.90997	0.0828146	0.592092	0.0584291
chemokine (C-C motif) receptor 7 (CCR7)	CCR7	177	-1.01833	0.891137	1.90947	0.0549215	0.556088	0.0348349
selectin L (lymphocyte adhesion molecule 1) (SELL)	SELL	226	-0.708485	1.19757	1.90606	0.0629037	0.151891	0.00342773
B-cell scaffold protein with ankyrin repeats 1 (BANK1)	BANK1	286	-1.07103	0.833925	1.90496	0.0718125	0.66303	0.0701994
Fc receptor-like 1 (FCRL1)	FCRL1	166	-1.23272	0.654123	1.88685	0.0496684	0.762239	0.0792168
high-mobility groupBox 2 (HMGB2)	HMGB2	1548	-1.05702	0.822772	1.87979	0.0329927	0.511064	0.0142386
negative regulator of reactive oxygen species (NRROS)	NRROS	437	-0.613425	1.26254	1.87596	0.0588792	0.0519852	0.000755143
napsin A aspartic peptidase (NAPSA)	NAPSA	470	-0.983915	0.873767	1.85768	0.0945149	0.639353	0.0776708
lymphotoxin alpha, tumor necrosis factor beta (LTA)	LTA	192	-1.19502	0.639976	1.83499	0.0477737	0.753541	0.072401
aldo-keto reductase family 1, member B1 (aldose reductase) (AKR1B1)	AKR1B1	2196	-0.826249	1.00867	1.83492	0.03834	0.24039	0.00364149
MFNG O-fucosylpeptide 3-beta-N-acetylglucosaminyltransferase (MFNG)	MFNG	1103	-0.612163	1.22153	1.8337	0.0463682	0.0337551	0.00027896
hematopoietic SH2 domain containing (HSH2D)	HSH2D	1488	-0.752962	1.04864	1.80161	0.0847187	0.340766	0.017526
B-cell scaffold protein with ankyrin repeats 1 (BANK1)	BANK1	147	-0.899087	0.881825	1.78091	0.0727406	0.543431	0.0428091
purinergic receptor P2Y, G-protein coupled, 10 (P2RY10)	P2RY10	189	-0.973767	0.803228	1.777	0.0681325	0.625239	0.0570956
sushi domain containing 3 (SUSD3)	SUSD3	948	-0.844716	0.931932	1.77665	0.0995182	0.527235	0.0504702
interleukin 2 receptor, alpha, CD25 (IL2RA)	IL2RA	467	-0.765103	1.01146	1.77657	0.0960599	0.400999	0.0272118
hepatitis C virus NS5A-transactivated protein 9, KIAA0101 (KIAA0101)	KIAA0101	458	-1.12516	0.64882	1.77398	0.0541711	0.743785	0.0792843
cytotoxic T-lymphocyte-associated protein 4 (CTLA4)	CTLA4	80	-0.85512	0.913901	1.76902	0.0425833	0.357871	0.00897024
aldo-keto reductase family 1, member B1 (aldose reductase) (AKR1B1)	AKR1B1	1431	-0.763235	1.00341	1.76665	0.0567501	0.291891	0.00923871
septin 6 (SEPT6)	2016-09-06	579	-0.839843	0.917816	1.75766	0.0679138	0.459779	0.0267551
kin of IRRE like 2 (KIRREL2)	KIRREL2	137	-0.972502	0.774451	1.74695	0.0718943	0.652761	0.0672837
WAS/WASL interacting protein family, member 1 (WIPF1)	WIPF1	630	-0.881739	0.850366	1.7321	0.0523175	0.487615	0.0232872
FYN binding protein (FYB-120/130) (FYB)	FYB	158	-0.801009	0.929458	1.73047	0.0497108	0.349185	0.0110403
microtubule associated monoxygenase, calponin and LIM domain containing 1 (MICAL1)	MICAL1	2498	-0.75214	0.974894	1.72703	0.0648987	0.334057	0.0131456
matrix metallopeptidase 9 (gelatinase B, 92kDa gelatinase, 92kDa type IV collagenase) (MMP9)	MMP9	141	-0.957596	0.768428	1.72602	0.0816454	0.665816	0.0782324
T cell receptor beta cluster	TRB@	1437	-0.765518	0.955454	1.72097	0.0845899	0.413462	0.0261372
ATPase, H+ transporting, lysosomal 38kDa, V0 subunit d2 (ATP6V0D2)	ATP6V0D2	172	-1.03603	0.681074	1.7171	0.0738858	0.733005	0.099276
hydrogen voltage-gated channel 1 (HVCN1)	HVCN1	634	-1.03634	0.676451	1.71279	0.0601511	0.712324	0.0772262
kinesin family member 21B (KIF21B)	KIF21B	817	-0.667265	1.04224	1.70951	0.0540236	0.167401	0.00323627
C-type lectin domain family 2 member D (CLEC2D)	CLEC2D	267	-0.633577	1.07526	1.70884	0.0522524	0.114833	0.00171374
integrin, alpha D (ITGAD)	ITGAD	92	-0.807998	0.899886	1.70788	0.0475149	0.362929	0.0110458
polo like kinase 1 (PLK1)	PLK1	1752	-0.680504	1.01739	1.6979	0.0698304	0.248775	0.00850332
fmdv_47		36	-1.40786	0.289388	1.69725	0.0190098	0.894022	0.0516778
hematopoietically expressed homeobox (HHEX)	HHEX	288	-1.07185	0.621443	1.69329	0.0420702	0.704817	0.0489909
serglycin (SRGN)	SRGN	503	-0.960905	0.731045	1.69195	0.0570755	0.640736	0.0528203
TRAF3 interacting protein 3 (TRAF3IP3)	TRAF3IP3	521	-0.820379	0.870448	1.69083	0.073789	0.499513	0.0351561
family with sequence similarity 65, member B (FAM65B)	FAM65B	236	-0.923753	0.759656	1.68341	0.0416924	0.526224	0.0206212
CD3g molecule, gamma (CD3-TCR complex) (CD3G)	CD3G	150	-0.824988	0.856884	1.68187	0.0708674	0.503392	0.0344375
histone H4 (H4)	H4	286	-0.97612	0.705104	1.68122	0.0747783	0.700611	0.0855732
vascular cell adhesion molecule 1 (VCAM1)	VCAM1	1292	-1.03629	0.644251	1.68054	0.0588795	0.727374	0.0810912
serine/threonine kinase 17b (STK17B)	STK17B	987	-0.739203	0.93889	1.67809	0.0694408	0.361394	0.0165221
stromal membrane-associated protein 1-like (SMAP2)	SMAP2	2189	-0.828425	0.847916	1.67634	0.0693082	0.506477	0.0340135
sorting nexin 22 (SNX22)	SNX22	128	-1.00446	0.67097	1.67543	0.0411595	0.638963	0.0344608
GRB2-related adaptor protein (GRAP)	GRAP	769	-0.947084	0.725891	1.67297	0.0695544	0.664272	0.0684405
Epstein-Barr virus induced gene 2 (lymphocyte-specific G protein-coupled receptor) (GPR183)	GPR183	331	-0.848515	0.82004	1.66856	0.0947475	0.59408	0.0646135
GLI pathogenesis-related 1 (glioma) (GLIPR1)	GLIPR1	408	-0.614385	1.05138	1.66576	0.0970953	0.225987	0.00973811
ceruloplasmin (ferroxidase) (CP)	CP	176	-0.949703	0.71247	1.66217	0.0607973	0.657852	0.0603165
MFNG O-fucosylpeptide 3-beta-N-acetylglucosaminyltransferase (MFNG)	MFNG	765	-0.720653	0.937683	1.65834	0.0329927	0.167775	0.00149745
C-type lectin domain family 2 member D (CLEC2D)	CLEC2D	240	-0.652296	0.99243	1.64473	0.0838764	0.274701	0.0117436
CD40 molecule, TNF receptor superfamily member 5 (CD40)	CD40	400	-0.792354	0.847982	1.64034	0.0651899	0.466163	0.0268936
aldo-keto reductase family 1, member B1 (aldose reductase) (AKR1B1)	AKR1B1	1427	-0.68332	0.951102	1.63442	0.0515551	0.229364	0.00523321
histone cluster 1, H2ag (HIST1H2AG)	HIST1H2AG	2794	-0.975608	0.643249	1.61886	0.0703597	0.725968	0.0916943
SLAM family member 6 (SLAMF6)	SLAMF6	135	-0.9811	0.629381	1.61048	0.0472305	0.682144	0.0509663
transcription elongation factor A (SII), 1 (TCEA1)	TCEA1	1166	-0.618939	0.990875	1.60981	0.0519972	0.144019	0.00245682
interleukin 21 (IL21)	IL21	78	-1.15476	0.443648	1.59841	0.0292221	0.793354	0.0467888
protein phosphatase 1, regulatory (inhibitor) subunit 16B (PPP1R16B)	PPP1R16B	204	-0.624268	0.963627	1.58789	0.0475149	0.145193	0.00213745
neutrophil cytosolic factor 2 (65kDa, chronic granulomatous disease, autosomal 2) (NCF2)	NCF2	141	-0.856614	0.719075	1.57569	0.0432852	0.524348	0.0216819
SP110 nuclearBody protein (SP110)	SP110	394	-0.796763	0.77559	1.57235	0.0416924	0.4162	0.0120127
TRAF3 interacting protein 3 (TRAF3IP3)	TRAF3IP3	1219	-0.75358	0.816117	1.5697	0.097164	0.535805	0.0511117
protocadherin alpha 13 (PCDHA13)	PCDHA13	127	-0.70382	0.856245	1.56006	0.0292221	0.178489	0.00130244
ATPase, H+/K+ exchanging, beta polypeptide (ATP4B)	ATP4B	60	-0.738739	0.809683	1.54842	0.0145508	0.114887	0.000207929
serglycin (SRGN)	SRGN	997	-0.988005	0.552898	1.5409	0.0537116	0.753065	0.0814767
cytoplasmic FMR1 interacting protein 2 (CYFIP2)	CYFIP2	563	-0.687303	0.852906	1.54021	0.0966709	0.448001	0.0339336
ankyrin repeat and LEM domain containing 1 (ANKLE1)	ANKLE1	339	-0.75118	0.788789	1.53997	0.0939158	0.546888	0.0521456
GTPase, IMAP family member 5 (GIMAP5)	GIMAP5	341	-0.761394	0.778255	1.53965	0.063308	0.491283	0.0294645
phospholipase A2, group IIA (PLA2G2A)	PLA2G2A	290	-1.53127	0.00646082	1.53774	0.0145508	0.99805	0.0790375
mast cell immunoglobulin-like receptor 1 (MILR1)	MILR1	113	-0.679405	0.858007	1.53741	0.0845899	0.405599	0.0251154
thymosin, beta 10 (TMSB10)	TMSB10	3350	-0.749905	0.779603	1.52951	0.0472305	0.404784	0.0133727
ELL associated factor 2 (EAF2)	EAF2	278	-0.856537	0.667015	1.52355	0.0532853	0.613359	0.0432888
programmed cell death 1 (PDCD1)	PDCD1	577	-0.670319	0.844745	1.51506	0.0549404	0.317	0.0103262
serglycin (SRGN)	SRGN	324	-0.954743	0.559984	1.51473	0.064252	0.758905	0.0983996
T cell receptor alpha cluster	TRA@	614	-0.934423	0.572678	1.5071	0.0454028	0.690992	0.0498597
formin binding protein 1 (FNBP1)	FNBP1	842	-0.650481	0.852489	1.50297	0.0861777	0.386162	0.0227254
sorting nexin 20 (SNX20)	SNX20	315	-0.870115	0.619901	1.49002	0.0508526	0.651319	0.0486273
high-mobility groupBox 1 (HMGB1)	HMGB1	1721	-0.736242	0.750973	1.48722	0.0335261	0.332494	0.00542107
calmegin (CLGN)	CLGN	127	-1.01542	0.471083	1.48651	0.0468798	0.789452	0.0810705
minichromosome maintenance complex component 10 (MCM10)	MCM10	222	-1.21134	0.274833	1.48617	0.0152684	0.873466	0.0363472
poliovirus receptor related immunoglobulin domain containing (PVRIG)	PVRIG	343	-0.664539	0.817651	1.48219	0.0582976	0.347477	0.0129219
fermitin family member 3 (FERMT3)	FERMT3	1062	-0.9562	0.523541	1.47974	0.0570755	0.76857	0.0940191
thymocyte selection-associated high mobility groupBox (TOX)	TOX	117	-0.920388	0.558082	1.47847	0.0223676	0.58622	0.012321
ribonucleotide reductase M2 B (TP53 inducible) (RRM2B)	RRM2B	154	-0.67333	0.798706	1.47204	0.0470947	0.307667	0.00760218
T cell receptor alpha cluster	TRA@	626	-0.854237	0.611916	1.46615	0.0609859	0.678757	0.0663816
T cell receptor alpha cluster	TRA@	377	-0.820445	0.638906	1.45935	0.0713712	0.662718	0.0697918
WD repeat domain 76 (WDR76)	WDR76	420	-0.959823	0.495086	1.45491	0.0370553	0.729997	0.047729
uncharacterized LOC100848375 (LOC100848375)	LOC100848375	1014	-0.754385	0.699527	1.45391	0.0513763	0.506597	0.0250066
Ras association (RalGDS/AF-6) domain family member 2 (RASSF2)	RASSF2	1146	-0.831834	0.611406	1.44324	0.0642722	0.673912	0.0670354
chromosome 5 open reading frame 75 (C5H12orf75) (C12orf75)	C5H12orf75	344	-0.897998	0.541294	1.43929	0.0434444	0.694621	0.0490621
transmembrane protein 123 (TMEM123)	TMEM123	575	-0.770726	0.667849	1.43857	0.0701898	0.605018	0.0542084
ornithine decarboxylase 1 (ODC1)	ODC1	1951	-0.821697	0.609357	1.43105	0.0521483	0.635816	0.0469051
transcription factor 7 (T-cell specific, HMG-box) (TCF7)	TCF7	172	-0.95823	0.465162	1.42339	0.0292221	0.72465	0.0353511
thymocyte selection-associated high mobility groupBox (TOX)	TOX	72	-0.734713	0.688448	1.42316	0.0462007	0.46585	0.0172153
adenylate cyclase 7 (ADCY7)	ADCY7	652	-0.710313	0.708554	1.41887	0.0543966	0.473172	0.0227206
Friend leukemia virus integration 1 (FLI1)	FLI1	769	-0.625041	0.793076	1.41812	0.0409096	0.228223	0.00357723
solute carrier family 1 (glial high affinity glutamate transporter), member 3 (SLC1A3)	SLC1A3	136	-0.712681	0.704347	1.41703	0.0483921	0.452085	0.0177025
v-ets erythroblastosis virus E26 oncogene homolog 1 (avian) (ETS1)	ETS1	442	-0.726988	0.687088	1.41408	0.0475149	0.473172	0.019147
phosphoinositide-3-kinase, catalytic, delta polypeptide (PIK3CD)	PIK3CD	112	-0.931857	0.477541	1.4094	0.0417821	0.748655	0.0596083
protein tyrosine phosphatase, receptor type, C (PTPRC)	PTPRC	141	-0.772704	0.632395	1.4051	0.0962307	0.679451	0.0925169
minichromosome maintenance complex component 6 (MCM6)	MCM6	506	-0.976308	0.42467	1.40098	0.0371422	0.787095	0.0631975
fermitin family member 3 (FERMT3)	FERMT3	84	-0.776295	0.61881	1.3951	0.0595996	0.624642	0.0513568
retinoic acid receptor responder (tazarotene induced) 1 (RARRES1)	RARRES1	2103	-0.727493	0.667523	1.39502	0.094995	0.623782	0.0727408
CD19 molecule (CD19)	CD19	94	-0.977111	0.413392	1.3905	0.041869	0.803717	0.0790375
sphingosine-1-phosphate receptor 3 (S1PR3)	S1PR3	83	-0.714504	0.671356	1.38586	0.0395104	0.42611	0.0117435
vaccinia related kinase 1 (VRK1)	VRK1	332	-0.961165	0.421225	1.38239	0.035333	0.781293	0.0589933
sorting nexin 22 (SNX22)	SNX22	108	-1.03123	0.345857	1.37708	0.0343613	0.844155	0.0772018
lymphoid enhancer-binding factor 1 (LEF1)	LEF1	80	-0.914694	0.460044	1.37474	0.0287589	0.700063	0.0269095
downstream of UDP-Gal:betaGlcNAc beta 1,3-galactosyltransferase, polypeptide 5 (B3GALT5)	B3GALT5	103	-0.830964	0.540753	1.37172	0.0683786	0.726615	0.0898406
vav 1 guanine nucleotide exchange factor (VAV1)	VAV1	307	-0.747312	0.618164	1.36548	0.0823935	0.652797	0.0740053
thymocyte selection-associated high mobility groupBox (TOX)	TOX	64	-0.666962	0.694664	1.36163	0.0557387	0.453851	0.0216106
IL2-inducible T-cell kinase (ITK)	ITK	210	-0.635813	0.719263	1.35508	0.0943692	0.503392	0.0432368
G protein-coupled receptor 18 (GPR18)	GPR18	248	-0.828214	0.525326	1.35354	0.0485024	0.693179	0.0564532
ERO1-like beta (S cerevisiae) (ERO1LB)	ERO1LB	344	-0.779301	0.568554	1.34785	0.0575122	0.662649	0.0586393
major histocompatibility complex, class II, DO alpha (HLA-DOA)	BOLA-DOA	458	-0.65756	0.685272	1.34283	0.0544278	0.447736	0.0201964
acidic (leucine-rich) nuclear phosphoprotein 32 family, member E (ANP32E)	ANP32E	274	-0.672632	0.663799	1.33643	0.0471964	0.439424	0.0158265
Hermansky-Pudlak syndrome 3 (HPS3)	HPS3	121	-0.862502	0.472774	1.33528	0.0519972	0.757059	0.0800693
GTPase, IMAP family member 5 (GIMAP5)	GIMAP5	304	-0.692554	0.638762	1.33132	0.0972365	0.624972	0.0743889
G protein-coupled receptor 174 (GPR174)	GPR174	138	-0.711052	0.618519	1.32957	0.076719	0.618558	0.0614366
protein kinase, membrane associated tyrosine/threonine 1 (PKMYT1)	PKMYT1	523	-0.63608	0.687608	1.32369	0.0918603	0.525631	0.0469051
zinc finger protein 831 (ZNF831)	ZNF831	70	-0.606709	0.713918	1.32063	0.0871128	0.462952	0.0337975
Rho GTPase activating protein 25 (ARHGAP25)	ARHGAP25	526	-0.787216	0.532808	1.32002	0.0648987	0.707495	0.0790375
v-ets erythroblastosis virus E26 oncogene homolog 1 (avian) (ETS1)	ETS1	728	-0.637151	0.682442	1.31959	0.0516089	0.410735	0.0157971
nephrosis 1, congenital, Finnish type (nephrin) (NPHS1)	NPHS1	55	-0.694749	0.622401	1.31715	0.0496684	0.52216	0.0264181
RELT tumor necrosis factor receptor (RELT)	RELT	766	-0.789979	0.522893	1.31287	0.0640746	0.714307	0.0808942
T cell receptor beta cluster	TRB@	58	-0.711329	0.600791	1.31212	0.0839703	0.646099	0.0727704
metal response element binding transcription factor 2 (MTF2)	MTF2	445	-0.623726	0.685605	1.30933	0.0438846	0.347768	0.00886556
linker for activation of T cells family, member 2 (LAT2)	LAT2	797	-0.69358	0.613028	1.30661	0.09391	0.640735	0.0775003
aldo-keto reductase family 1, member B1 (aldose reductase) (AKR1B1)	AKR1B1	118	-0.648518	0.65215	1.30067	0.0575122	0.484352	0.0259103
transmembrane protein 176B (TMEM176B)	TMEM176B	397	-0.71189	0.584934	1.29682	0.0462007	0.548668	0.0258035
G protein-coupled receptor 174 (GPR174)	GPR174	138	-0.938852	0.357024	1.29588	0.0395104	0.826245	0.0817038
phosphoribosylaminoimidazole carboxylase, phosphoribosylaminoimidazole succinocarboxamide synthetase (PAICS)	PAICS	1220	-0.770746	0.522052	1.2928	0.0409096	0.63163	0.0329032
arachidonate 5-lipoxygenase-activating protein (ALOX5AP)	ALOX5AP	255	-0.874232	0.418415	1.29265	0.0497108	0.792268	0.0923682
fmdv_15		25	-1.00727	0.285366	1.29263	0.0292221	0.863719	0.0673558
minichromosome maintenance complex component 5 (MCM5)	MCM5	1088	-0.683517	0.608392	1.29191	0.0572219	0.556953	0.0368572
TYRO protein tyrosine kinase binding protein (TYROBP)	TYROBP	253	-0.596924	0.691676	1.2886	0.0943692	0.488667	0.0402631
zeta-chain (TCR) associated protein kinase 70kDa (ZAP70)	ZAP70	316	-0.63268	0.655743	1.28842	0.0423486	0.376142	0.0099336
cytokine receptor-like factor 3 (CRLF3)	CRLF3	639	-0.733543	0.554261	1.2878	0.0549404	0.63754	0.0504354
stannin (SNN)	SNN	1466	-0.629525	0.650724	1.28025	0.0721785	0.509615	0.0362537
signaling lymphocytic activation molecule family member 1 (SLAMF1)	SLAMF1	160	-0.705657	0.573981	1.27964	0.0657582	0.628255	0.0564776
interferon induced transmembrane protein 2 (1-8D) (IFITM2)	IFITM2	8870	-0.611958	0.664568	1.27653	0.0847187	0.509083	0.0409126
F-box protein 5 (FBXO5)	FBXO5	136	-0.831826	0.443922	1.27575	0.0368538	0.71675	0.0442227
tumor necrosis factor (ligand) superfamily, member 8 (TNFSF8)	TNFSF8	162	-0.736994	0.533074	1.27007	0.0748868	0.700705	0.0856117
protein tyrosine phosphatase, receptor type, C (PTPRC)	PTPRC	89	-0.719783	0.54659	1.26637	0.0794891	0.685862	0.0834571
linker for activation of T cells (LAT)	LAT	121	-0.723434	0.542759	1.26619	0.0409096	0.575073	0.0256219
RCSD domain containing 1 (RCSD1)	RCSD1	926	-0.833215	0.430879	1.26409	0.0471964	0.761586	0.0724073
C-type lectin domain family 2 member D (CLEC2D)	CLEC2D	137	-0.69914	0.560662	1.2598	0.0426492	0.550318	0.0239064
RAP1, GTP-GDP dissociation stimulator 1 (RAP1GDS1)	RAP1GDS1	858	-0.655541	0.603163	1.2587	0.0718943	0.576326	0.0491368
IL2-inducible T-cell kinase (ITK)	ITK	101	-0.6396	0.61831	1.25791	0.0713712	0.549376	0.0428406
Rho GTPase activating protein 9 (ARHGAP9)	ARHGAP9	141	-0.660327	0.596065	1.25639	0.0495719	0.515402	0.0252131
coagulation factor C homolog, cochlin (Limulus polyphemus) (COCH)	COCH	54	-0.783561	0.471258	1.25482	0.0408774	0.684423	0.0427237
C-type lectin domain family 2 member D (CLEC2D)	CLEC2D	210	-0.676202	0.576379	1.25258	0.0504969	0.554841	0.0309603
linker for activation of T cells (LAT)	LAT	85	-0.751366	0.500733	1.2521	0.0306832	0.591617	0.019741
adenylate cyclase 7 (ADCY7)	ADCY7	468	-0.619867	0.627754	1.24762	0.063009	0.497526	0.0300467
histone cluster 1, H1e (HIST1H1E)	HIST1H1E	3263	-0.7376	0.509555	1.24716	0.0649543	0.700705	0.0768102
CD3e molecule, epsilon (CD3-TCR complex) (CD3E)	CD3E	471	-0.685383	0.561445	1.24683	0.0703856	0.635888	0.061665
Dab, mitogen-responsive phosphoprotein, homolog 2 (Drosophila) (DAB2)	DAB2	66	-0.595807	0.649133	1.24494	0.0190098	0.16135	0.000569265
T cell receptor alpha cluster	TRA@	166	-0.746214	0.497583	1.2438	0.0718943	0.724618	0.0929561
integrin, alpha M (complement component 3 receptor 3 subunit) (ITGAM)	ITGAM	78	-0.681379	0.560679	1.24206	0.0653078	0.621259	0.054474
5,10-methenyltetrahydrofolate synthetase (5-formyltetrahydrofolate cyclo-ligase) (MTHFS)	MTHFS	116	-0.713954	0.525133	1.23909	0.0371422	0.568739	0.0218656
ADAM-like, decysin 1 (ADAMDEC1)	ADAMDEC1	47	-0.784187	0.446511	1.2307	0.0152684	0.561027	0.00652966
phosphoribosylaminoimidazole carboxylase, phosphoribosylaminoimidazole succinocarboxamide synthetase (PAICS)	PAICS	3090	-0.704017	0.526053	1.23007	0.0472305	0.609239	0.0364847
mitogen-activated protein kinase kinase kinase kinase 2 (MAP4K2)	MAP4K2	1010	-0.679087	0.545835	1.22492	0.0408774	0.536521	0.0207463
colony stimulating factor 2 receptor, beta, low-affinity (granulocyte-macrophage) (CSF2RB)	CSF2RB	509	-0.675963	0.548654	1.22462	0.0678883	0.633428	0.0587188
poly(A) binding protein, cytoplasmic 1-like 2A (PABPC1L2A)	PABPC1L2A	104	-0.656504	0.565904	1.22241	0.0423486	0.503392	0.0185136
zinc finger protein 831 (ZNF831)	ZNF831	65	-0.740889	0.481107	1.222	0.0549097	0.703005	0.0667483
CD247 molecule, T-cell receptor zeta (CD247)	CD247	860	-0.684592	0.536474	1.22107	0.0416924	0.556552	0.0237505
flap structure-specific endonuclease 1 (FEN1)	FEN1	1279	-0.798871	0.420544	1.21941	0.0557067	0.778114	0.0964955
metal response element binding transcription factor 2 (MTF2)	MTF2	643	-0.674427	0.544083	1.21851	0.0364419	0.509998	0.0159625
GTPase, IMAP family member 1 (GIMAP1)	GIMAP1	114	-0.829174	0.381198	1.21037	0.03834	0.774221	0.0613382
kynureninase (L-kynurenine hydrolase) (KYNU)	KYNU	69	-0.674081	0.531147	1.20523	0.060325	0.633027	0.0537249
calmegin (CLGN)	CLGN	60	-1.04076	0.163625	1.20439	0.0223676	0.930169	0.079592
GTPase, IMAP family member 1 (GIMAP1)	GIMAP1	169	-0.742087	0.461199	1.20329	0.0449774	0.685717	0.04813
lymphocyte-activation gene 3 (LAG3)	LAG3	76	-0.684419	0.516833	1.20125	0.0588812	0.650695	0.0568316
phosphodiesterase 4D interacting protein (myomegalin) (PDE4DIP)	PDE4DIP	113	-0.589086	0.609679	1.19877	0.0568873	0.462106	0.0226445
fmdv_29		24	-0.978546	0.217251	1.1958	0.0196588	0.887019	0.0546206
enhancer of zeste homolog 2 (Drosophila) (EZH2)	EZH2	1241	-0.715529	0.479184	1.19471	0.0747783	0.727591	0.0978941
protein kinase, membrane associated tyrosine/threonine 1 (PKMYT1)	PKMYT1	780	-0.670216	0.523609	1.19382	0.0907661	0.690194	0.0936564
integrin, alpha M (complement component 3 receptor 3 subunit) (ITGAM)	ITGAM	192	-0.63598	0.5565	1.19248	0.0549215	0.557253	0.0348636
regulator of G-protein signaling 19 (RGS19)	RGS19	996	-0.591844	0.599504	1.19135	0.0839703	0.548663	0.0483906
tumor necrosis factor alpha (TNF), antisense	TNF-AS1	89	-0.662852	0.52564	1.18849	0.0690814	0.648866	0.0633062
RAS guanyl releasing protein 1 (calcium and DAG-regulated) (RASGRP1)	RASGRP1	123	-0.694445	0.493127	1.18757	0.0583868	0.676963	0.062967
Dab, mitogen-responsive phosphoprotein, homolog 2 (DAB2)	DAB2	912	-0.670582	0.510627	1.18121	0.0343613	0.536931	0.0170112
family with sequence similarity 111, member B (FAM111B)	FAM111B	165	-0.610581	0.56938	1.17996	0.05545	0.52349	0.0302029
aurora kinase A (AURKA)	AURKA	785	-0.662566	0.509739	1.17231	0.0701898	0.665501	0.0695006
baculoviral IAP repeat-containing 3 (BIRC3)	BIRC3	538	-0.813054	0.358459	1.17151	0.0445057	0.80011	0.0823141
C-type lectin domain family 2 member D (CLEC2D)	CLEC2D	167	-0.702019	0.468236	1.17026	0.0509759	0.681164	0.0557972
B-cell CLL/lymphoma 11A (zinc finger protein) (BCL11A)	BCL11A	61	-0.835651	0.329444	1.16509	0.0237021	0.77262	0.0334361
acidic (leucine-rich) nuclear phosphoprotein 32 family, member E (ANP32E)	ANP32E	314	-0.790854	0.370967	1.16182	0.0237999	0.712753	0.02484
interleukin 2 receptor, beta (IL2RB)	IL2RB	76	-0.721856	0.438794	1.16065	0.0656676	0.748579	0.0956473
deleted in primary ciliary dyskinesia homolog (mouse) (DPCD)	DPCD	3222	-0.74111	0.417302	1.15841	0.0541196	0.752697	0.0820872
ASF1 anti-silencing function 1 homolog B (S cerevisiae) (ASF1B)	ASF1B	964	-0.845228	0.303948	1.14918	0.0301364	0.820334	0.0600812
R-spondin 1 (RSPO1)	RSPO1	151	-0.622116	0.523079	1.1452	0.0462007	0.535785	0.0240508
fmdv_22		25	-0.896821	0.244746	1.14157	0.0250723	0.862462	0.0568138
ataxin 7-like 1 (ATXN7L1)	ATXN7L1-AS1	47	-0.613774	0.522159	1.13593	0.0496684	0.552954	0.0302029
tumor necrosis factor receptor superfamily, member 9 (TNFRSF9)	TNFRSF9	55	-0.848139	0.278305	1.12644	0.0343613	0.848358	0.0785983
fmdv_4		29	-1.02433	0.100949	1.12528	0.0200953	0.957245	0.0906324
myotubularin related protein 1 (MTMR1)	MTMR1	2938	-0.716822	0.394962	1.11178	0.050608	0.752267	0.0771547
TXK tyrosine kinase (TXK)	TXK	59	-0.622162	0.486134	1.1083	0.0401757	0.551029	0.0220009
NDC80 homolog, kinetochore complex component (S cerevisiae) (NDC80)	NDC80	67	-0.701937	0.40184	1.10378	0.0475149	0.728319	0.0646135
solute carrier family 9, subfamily B, member 2 (SLC9B2)	SLC9B2	81	-0.601778	0.499924	1.1017	0.0598906	0.6034	0.0475248
hemoglobin, alpha 2 (HBA2)	HBA	103	-0.855047	0.246245	1.10129	0.0343613	0.873011	0.0886087
leupaxin (LPXN)	LPXN	416	-0.59813	0.502256	1.10039	0.0861777	0.654354	0.0776017
tigger transposable element derived 3 (TIGD3)	TIGD3	87	-0.635513	0.459253	1.09477	0.0696699	0.689664	0.0773614
FCH domain only 1 (FCHO1)	FCHO1	155	-0.715804	0.368812	1.08462	0.0470947	0.761544	0.0713433
Fc receptor-like 3 (FCRL3)	FCRL3	55	-0.633289	0.448623	1.08191	0.0828146	0.717181	0.0993302
methyl-CpG binding domain protein 4 (MBD4)	MBD4	202	-0.765372	0.314425	1.0798	0.0408774	0.810137	0.0785983
histone cluster 2, H2ac (HIST2H2AC)	HIST2H2AC	4518	-0.611223	0.464622	1.07584	0.0549404	0.63555	0.0500703
fmdv_57		20	-0.90814	0.165935	1.07408	0.0200953	0.913192	0.0657425
proliferating cell nuclear antigen (PCNA)	PCNA	285	-0.817512	0.254945	1.07246	0.0374586	0.865332	0.0944088
geminin, DNA replication inhibitor (GMNN)	GMNN	587	-0.674728	0.387871	1.0626	0.0543966	0.747047	0.0807661
KIAA1524 (KIAA1524)	KIAA1524	112	-0.691749	0.363468	1.05522	0.0522203	0.771685	0.0863092
thymocyte selection-associated high mobility groupBox (TOX)	TOX	56	-0.735949	0.314881	1.05083	0.0292221	0.770363	0.0445537
chromosome 16 open reading frame 54 (C25H16orf54) (C16orf54)	C16orf54	183	-0.69247	0.356413	1.04888	0.0482985	0.767547	0.078354
thrombospondin-type laminin G domain and EAR repeats (TSPEAR)	TSPEAR	62	-0.64967	0.390334	1.04	0.0432852	0.695585	0.048979
solute carrier family 1 (glial high affinity glutamate transporter), member 3 (SLC1A3)	SLC1A3	56	-0.60987	0.423231	1.0331	0.059813	0.688327	0.0684405
carbohydrate (N-acetylglucosamine-6-O) sulfotransferase 2 (CHST2)	CHST2	169	-0.651713	0.375904	1.02762	0.0345805	0.682108	0.0353089
H2A histone family, member V (H2AFV)	H2AFV	3434	-0.678293	0.348941	1.02723	0.029316	0.707327	0.0326597
fidgetin-like 1 (FIGNL1)	FIGNL1	140	-0.635727	0.381681	1.01741	0.0635805	0.749751	0.0938203
chromosome 6 open reading frame, human C4orf32 (C6H4orf32) (C4orf32)	C4orf32	46	-0.619519	0.393569	1.01309	0.0666194	0.732759	0.0900623
TPX2, microtubule-associated, homolog (Xenopus laevis) (TPX2)	TPX2	572	-0.59493	0.417087	1.01202	0.0607973	0.686553	0.0688442
WD repeat and HMG-box DNA binding protein 1 (WDHD1)	WDHD1	118	-0.621645	0.387925	1.00957	0.0544278	0.716506	0.0707513
thymocyte selection-associated high mobility groupBox (TOX)	TOX	79	-0.727405	0.280498	1.0079	0.029316	0.799615	0.0527115
centromere protein H (CENPH)	CENPH	94	-0.658838	0.346905	1.00574	0.0432852	0.745459	0.0613382
DBF4 homolog (S cerevisiae) (DBF4)	DBF4	93	-0.610553	0.393589	1.00414	0.063375	0.723283	0.0834571
hypoxanthine phosphoribosyltransferase 1 (HPRT1)	HPRT1	4322	-0.76153	0.241181	1.00271	0.0350058	0.858868	0.0859268
transcription elongation factor A (SII), 1 (TCEA1)	TCEA1	296	-0.750148	0.252394	1.00254	0.0302931	0.835522	0.0664763
R-spondin 1 (RSPO1)	RSPO1	114	-0.617822	0.376271	0.994093	0.0426492	0.687374	0.0463341
RAN binding protein 1 (RANBP1)	RANBP1	3136	-0.666411	0.323164	0.989576	0.0423486	0.769392	0.0668225
H2A histone family, member V (H2AFV)	H2AFV	4242	-0.60621	0.37468	0.98089	0.0496684	0.708608	0.0622154
ArfGAP with GTPase domain, ankyrin repeat and PH domain 2 (AGAP2)	AGAP2	78	-0.591152	0.389137	0.98029	0.0569524	0.704358	0.0696738
fmdv_28		28	-0.788841	0.179293	0.968133	0.0250723	0.89151	0.0696101
mucosal vascular addressin cell adhesion molecule 1 (MADCAM1)	MADCAM1	30	-0.587825	0.379447	0.967271	0.0601511	0.716701	0.0786657
fmdv_17		28	-0.832389	0.119581	0.95197	0.0223676	0.936992	0.0823141
fmdv_49		22	-0.649002	0.297889	0.946891	0.0287589	0.735747	0.0333078
WD repeat domain 59 (WDR59)	WDR59	412	-0.689531	0.25063	0.940161	0.029316	0.814928	0.057231
replication factor C (activator 1) 1, 145kDa (RFC1)	RFC1	1405	-0.682348	0.256295	0.938644	0.0292221	0.800734	0.0497217
phosphatidylcholine transfer protein (PCTP)	PCTP	193	-0.808053	0.12593	0.933983	0.0152684	0.920828	0.0492017
embryonic ectoderm development (EED)	EED	981	-0.591573	0.339343	0.930916	0.030679	0.668356	0.0282501
transmembrane 9 superfamily member 2 (TM9SF2)	TM9SF2	74	-0.609567	0.317631	0.927197	0.0438846	0.750737	0.0639059
downstream of SMAD family member 5 (SMAD5)	SMAD5	93	-0.67673	0.228238	0.904968	0.0409096	0.855658	0.0990466
transcription elongation factor A (SII), 1 (TCEA1)	TCEA1	339	-0.689796	0.205621	0.895417	0.0324823	0.864766	0.0809887
transmembrane protein 163 (TMEM163)	TMEM163	139	-0.607913	0.287055	0.894968	0.0496684	0.796354	0.0941578
replication factor C (activator 1) 1, 145kDa (RFC1)	RFC1	955	-0.621531	0.27335	0.894881	0.0337448	0.773913	0.0523139
CD200 molecule (CD200)	CD200	412	-0.732284	0.155758	0.888042	0.0190098	0.892016	0.054317
2-phosphoxylose phosphatase 1 (PXYLP1)	PXYLP1	183	-0.654107	0.221188	0.875295	0.0286108	0.823133	0.05116
fmdv_54		23	-0.868794	0.00307431	0.871868	0.0152684	0.998415	0.0932304
phosphoribosyl pyrophosphate synthetase 1 (PRPS1)	PRPS1	749	-0.603513	0.267111	0.870624	0.0475149	0.807829	0.0940191
chromosome 12 open reading frame 65 (C12orf65)	C17H12orf65	1376	-0.6154	0.251282	0.866682	0.0292221	0.781981	0.0467888
adaptor-related protein complex 1, sigma 2 subunit (AP1S2)	AP1S2	411	-0.625821	0.233688	0.859509	0.0412806	0.833949	0.0896344
T cell receptor alpha cluster	TRA@	50	-0.666345	0.183617	0.849963	0.0292221	0.872676	0.0765036
pleckstrin homology domain containing, family O member 1 (PLEKHO1)	PLEKHO1	230	-0.633112	0.202157	0.83527	0.0343613	0.855525	0.0826618
single-pass membrane protein with coiled-coil domains 4 (SMCO4)	SMCO4	639	-0.5974	0.211132	0.808532	0.0270082	0.809882	0.0467441
phosphoribosyl pyrophosphate synthetase 2 (PRPS2)	PRPS2	208	-0.666766	0.129379	0.796145	0.0237121	0.91097	0.0738305
DNA helicase HEL308 (HEL308)	HELQ	55	-0.633512	0.16123	0.794742	0.0317896	0.887901	0.0916943
T cell receptor alpha cluster	TRA@	57	-0.595099	0.163869	0.758969	0.0287589	0.867538	0.0658062
fmdv_1		23	-0.594458	0.0966353	0.691093	0.0253299	0.930352	0.0898406
relaxin/insulin-like family peptide receptor 2 (RXFP2)	RXFP2	78	0.664951	-0.0614985	-0.726449	0.0196588	0.959273	0.0915995
Ras association (RalGDS/AF-6) domain family (N-terminal) member 10 (RASSF10)	RASSF10	49	0.590483	-0.188907	-0.77939	0.03834	0.862448	0.0962245
unc-13 homolog B (C elegans) (UNC13B)	UNC13B	1578	0.614438	-0.221181	-0.835619	0.041869	0.844422	0.0957889
ubiquitin specific peptidase 53 (USP53)	USP53	242	0.800473	-0.0519701	-0.852443	0.0190098	0.971302	0.0944088
adenosine monophosphate deaminase 3 (AMPD3)	AMPD3	106	0.623698	-0.289261	-0.912959	0.0343613	0.761364	0.0509169
SET domain containing (lysine methyltransferase) 7 (SETD7)	SETD7	824	0.669501	-0.25429	-0.923791	0.0360717	0.820775	0.072401
coiled-coil domain containing 8 (CCDC8)	CCDC8	470	0.586204	-0.358444	-0.944648	0.0549688	0.726606	0.0761921
STEAP family member 3, metalloreductase (STEAP3)	STEAP3	938	0.612064	-0.343641	-0.955705	0.0263459	0.648032	0.0194144
Cbp/p300-interacting transactivator, with Glu/Asp-rich carboxy-terminal domain, 4 (CITED4)	CITED4	1812	0.604886	-0.3628	-0.967687	0.0582976	0.740599	0.0841085
SH3 domain containing ring finger 2 (SH3RF2)	PPP1R39	240	0.623907	-0.463411	-1.08732	0.0541711	0.642717	0.0501321
chromosome 13 open reading frame 33 (C13orf33)	MEDAG	482	0.636943	-0.45288	-1.08982	0.0555969	0.66912	0.0585154
glutamic-pyruvate transaminase (alanine aminotransferase) (GPT)	GPT	260	0.734782	-0.384397	-1.11918	0.0544278	0.776756	0.0927513
RGM domain family, member B (RGMB)	RGMB	292	0.632436	-0.516897	-1.14933	0.0614467	0.616263	0.0510754
RasGEF domain family, member 1B (RASGEF1B)	RASGEF1B	1008	0.610246	-0.550646	-1.16089	0.0495719	0.51557	0.0251966
aldehyde dehydrogenase 1 family, member L2 (ALDH1L2)	ALDH1L2	44	0.641114	-0.531502	-1.17262	0.0476738	0.556869	0.0293478
potassium channel, voltage gated eag related subfamily H, member 1 (KCNH1)	KCNH1	79	0.616184	-0.566133	-1.18232	0.0397085	0.446234	0.0127798
5-oxoprolinase (ATP-hydrolysing) (OPLAH)	OPLAH	254	0.593182	-0.608619	-1.2018	0.0371422	0.355321	0.00743495
complement factor H (CFH)	CFH	741	0.959828	-0.242507	-1.20234	0.0302931	0.887217	0.0875937
actin binding LIM protein family, member 3 (ABLIM3)	ABLIM3	80	0.585954	-0.650122	-1.23608	0.0569976	0.413534	0.0180649
mucin 16, cell surface associated (MUC16)	MUC16	304	0.652607	-0.673339	-1.32595	0.0988334	0.564853	0.0589933
tsukushi, small leucine rich proteoglycan (TSKU)	TSKU	612	0.65573	-0.770075	-1.4258	0.0597905	0.386276	0.0166134
GRB2 associated regulator of MAPK1 subtype 1 (GAREM1)	GAREM1	264	0.683625	-0.744867	-1.42849	0.0426492	0.347191	0.00850332
mucin 4, cell surface associated (MUC4)	MUC4	102	0.785321	-0.67983	-1.46515	0.0454028	0.512764	0.021492
cadherin 26	CDH26	443	0.845781	-0.756178	-1.60196	0.0721785	0.592159	0.0525967
odd-skipped related 1 (OSR1)	OSR1	1366	0.883992	-0.718578	-1.60257	0.040047	0.524455	0.0193145
growth arrest and DNA-damage-inducible, gamma (GADD45G)	GADD45G	1265	0.70462	-0.943176	-1.6478	0.088744	0.3758	0.0223174
